# Supplementary material for: OsSNDP3 Functions for the Polar Tip Growth in Rice Pollen Together with OsSNDP2, a Paralog of OsSNDP3
Source: Rice (N Y). 2022 Jul 20;15:39. doi: 10.1186/s12284-022-00586-0 (PMC9300783; doi:10.1186/s12284-022-00586-0)
Supplement: Supplementary file 2 — Additional file 2: Table S1. Gene lists of downregulated in ossndp3. Table S2. Classification of gene ontology terms for biological processes associated with 661 genes downregulated in ossndp3. Table S3. RNA-seq result of three prephenate dehydratases genes that down regulated in ossndp3. Table S4. RNA-seq result of three pollen-preferential ATPases downregulated in ossndp3. Table S5. Primer sequences used in this study. [file 12284_2022_586_MOESM2_ESM.xlsx]

## Sheet: Table S1
Table S1. Gene lists of downregulated in ossndp3
Locus_ID	Mean FPKM	log2FoldChange	pvalue
LOC_Os01g02050	14554.6	-1.23363	1.64118e-189
LOC_Os01g02290	567.973	-1.03346	5.48411e-32
LOC_Os01g03640	329.459	-1.10419	9.6626e-24
LOC_Os01g04090	371.932	-1.0357	5.30506e-23
LOC_Os01g04290	325.263	-1.14957	1.9539e-23
LOC_Os01g05100	7585.19	-1.05415	4.81574e-162
LOC_Os01g05440	144.03	-1.27459	4.07323e-15
LOC_Os01g07970	3008.28	-1.06709	3.30908e-87
LOC_Os01g08340	1824.13	-1.12811	3.79801e-89
LOC_Os01g09220	532.343	-1.89056	2.08844e-84
LOC_Os01g09670	1818.45	-1.30822	7.20321e-127
LOC_Os01g09730	7860.74	-1.06082	5.17262e-103
LOC_Os01g09990	128.006	-1.09776	3.69197e-11
LOC_Os01g10470	12703	-1.0801	1.66856e-142
LOC_Os01g11350	6362.27	-1.10314	5.60666e-93
LOC_Os01g11490	251.982	-1.41027	1.76959e-27
LOC_Os01g12490	4863.26	-1.12691	4.27733e-173
LOC_Os01g12660	10676.2	-1.07911	2.81232e-207
LOC_Os01g13270	8244.12	-1.04816	1.40115e-122
LOC_Os01g13440	29304.2	-1.05091	7.97766e-194
LOC_Os01g13710	3465.05	-1.04609	4.02153e-84
LOC_Os01g14926	1293.15	-1.25827	1.3996e-68
LOC_Os01g16320	137.087	-1.32507	1.03042e-13
LOC_Os01g16450	876.503	-1.06535	5.13225e-39
LOC_Os01g16950	12767.3	-1.04092	2.28233e-152
LOC_Os01g17050	180.131	-1.5666	1.02116e-24
LOC_Os01g23370	1085.2	-1.0174	2.30223e-50
LOC_Os01g23440	2517.04	-1.23855	8.94623e-07
LOC_Os01g24470	2271.39	-1.04037	9.33126e-91
LOC_Os01g30970	2320.57	-1.04397	2.13478e-84
LOC_Os01g31870	326.579	-1.08147	2.23014e-23
LOC_Os01g33770	114.771	-1.00425	1.28998e-08
LOC_Os01g34520	177.873	-1.67576	1.29601e-29
LOC_Os01g35980	249.706	-1.04018	4.94395e-17
LOC_Os01g36830	143.649	-1.00475	5.59149e-10
LOC_Os01g38310	120.368	-1.07866	3.00505e-09
LOC_Os01g40130	1084.47	-1.43564	1.1507e-100
LOC_Os01g40150	6145.42	-1.56358	1.79933e-235
LOC_Os01g41450	103.098	-1.33875	1.84201e-11
LOC_Os01g41990	584.607	-1.00476	5.94828e-32
LOC_Os01g42070	169.25	-1.38446	3.0756e-19
LOC_Os01g43290	203.304	-1.20513	9.96127e-17
LOC_Os01g43530	1758.64	-1.17031	1.56501e-96
LOC_Os01g44430	18755.5	-1.17416	1.04012e-11
LOC_Os01g46250	592.245	-1.23033	2.05793e-50
LOC_Os01g48540	2569.25	-1.05319	1.58731e-66
LOC_Os01g48640	132.132	-1.32499	6.28048e-12
LOC_Os01g50370	126.534	-1.35944	6.79716e-15
LOC_Os01g50410	224.981	-1.08521	2.51561e-16
LOC_Os01g50470	4298.66	-1.04502	4.21207e-122
LOC_Os01g50490	1200.98	-1.07857	3.10409e-68
LOC_Os01g50750	654.514	-1.13689	4.2911e-42
LOC_Os01g50950	609.791	-1.65498	1.55593e-71
LOC_Os01g51060	14040	-1.15135	1.95266e-106
LOC_Os01g52170	727.926	-1.17328	1.8988e-52
LOC_Os01g52180	453.578	-1.08668	9.39767e-23
LOC_Os01g53430	102.128	-1.17549	5.19001e-10
LOC_Os01g54800	102.519	-1.08231	5.36879e-08
LOC_Os01g54900	906.506	-1.03969	1.13589e-48
LOC_Os01g55520	30658.4	-1.07089	3.461e-163
LOC_Os01g55795	2532.14	-1.03476	1.48076e-83
LOC_Os01g56230	5836.51	-1.00395	7.084e-125
LOC_Os01g56560	5206.87	-1.0094	7.0461e-113
LOC_Os01g56764	4843.45	-1.13812	9.10671e-132
LOC_Os01g57020	786.356	-1.12943	9.66796e-51
LOC_Os01g57030	1471.37	-1.0294	6.34739e-71
LOC_Os01g57082	134.089	-1.27677	3.57627e-13
LOC_Os01g60110	8742.16	-1.05659	3.91186e-06
LOC_Os01g60140	7709.01	-1.11197	2.52049e-91
LOC_Os01g62480	103.704	-1.59992	1.56053e-16
LOC_Os01g63050	1472.67	-1.03749	1.20144e-76
LOC_Os01g63620	14615.6	-1.08554	2.09069e-122
LOC_Os01g65070	1296.36	-1.00625	2.0209e-63
LOC_Os01g65500	2839.04	-1.14022	4.18945e-127
LOC_Os01g66330	12635.6	-1.17338	6.64255e-249
LOC_Os01g67970	1248.23	-1.01636	1.29885e-59
LOC_Os01g68240	358.866	-1.30055	2.59136e-33
LOC_Os01g68500	4147.88	-1.16377	1.05636e-115
LOC_Os01g68900	5927.71	-1.17003	1.94347e-113
LOC_Os01g69020	26496.2	-1.17279	1.08362e-216
LOC_Os01g69240	3088.4	-1.01236	5.8171e-105
LOC_Os01g71780	1053.14	-1.0315	1.58684e-41
LOC_Os01g71800	385.903	-1.41011	1.8259e-43
LOC_Os01g72480	3238.94	-1.08177	1.19676e-112
LOC_Os01g74510	3809.21	-1.06166	1.39386e-105
LOC_Os10g01560	9517.12	-1.15895	6.61951e-151
LOC_Os10g04370	823.273	-1.06601	8.96206e-43
LOC_Os10g05540	155.359	-1.00762	2.20106e-10
LOC_Os10g05650	153.121	-1.81483	1.12375e-27
LOC_Os10g06700	2040.53	-1.02926	8.98317e-74
LOC_Os10g07004	1022.36	-1.17214	2.69827e-66
LOC_Os10g09000	356.354	-1.07239	2.28001e-25
LOC_Os10g10700	3791.07	-1.32271	2.56277e-151
LOC_Os10g11750	2204.77	-1.14094	1.45248e-101
LOC_Os10g11860	1855.57	-1.03031	4.31584e-77
LOC_Os10g11980	2908.61	-1.25993	5.01511e-139
LOC_Os10g12300	988.583	-1.00481	4.47896e-47
LOC_Os10g18470	163.82	-1.1315	5.37245e-13
LOC_Os10g20250	1016.19	-1.01547	7.54035e-51
LOC_Os10g20550	382.784	-1.51911	2.2964e-45
LOC_Os10g21070	669.477	-1.49158	4.996e-75
LOC_Os10g22450	20450.1	-1.12196	3.2357e-236
LOC_Os10g22980	6969.23	-1.14877	1.16014e-123
LOC_Os10g24370	494.016	-1.73491	2.05419e-69
LOC_Os10g25040	295.031	-1.04191	3.48798e-20
LOC_Os10g25560	6596.87	-1.22788	3.01808e-174
LOC_Os10g25565	3722.38	-1.29813	3.40383e-103
LOC_Os10g25980	255.76	-1.51682	4.09107e-26
LOC_Os10g26470	11984.4	-1.05152	3.57904e-156
LOC_Os10g27370	627.509	-1.01175	1.27864e-37
LOC_Os10g29470	746.022	-1.03462	4.39914e-39
LOC_Os10g29610	227.539	-1.07785	3.83683e-16
LOC_Os10g29670	202.46	-1.07805	8.92806e-14
LOC_Os10g32900	6769.04	-1.11957	4.0865e-186
LOC_Os10g37230	7620.51	-1.07811	1.67377e-90
LOC_Os10g37740	22478.6	-1.09872	8.44731e-233
LOC_Os10g39020	2637.82	-1.00221	9.22154e-99
LOC_Os10g39950	15898.7	-1.02495	2.20065e-158
LOC_Os10g40950	586.754	-1.0592	3.15056e-25
LOC_Os10g42390	105.269	-1.03156	3.81646e-08
LOC_Os11g01820	1306.6	-1.06828	1.90948e-44
LOC_Os11g03070	843.84	-1.02056	3.95706e-43
LOC_Os11g03740	739.982	-1.12051	1.53282e-47
LOC_Os11g04560	573.264	-1.31537	1.58076e-43
LOC_Os11g06180	507.502	-1.02705	1.70661e-30
LOC_Os11g06700	6124.47	-1.07272	1.33795e-91
LOC_Os11g06790	1791.46	-1.14463	2.72994e-91
LOC_Os11g08400	1122.08	-1.08284	1.6254e-61
LOC_Os11g08760	5657.76	-1.03514	6.89255e-90
LOC_Os11g08860	4759.5	-1.09845	9.26041e-137
LOC_Os11g08909	753.811	-1.20649	1.22172e-41
LOC_Os11g08930	2004.04	-1.01975	5.74628e-12
LOC_Os11g09030	991.863	-1.14427	1.03763e-55
LOC_Os11g13520	133.351	-1.04375	2.74635e-10
LOC_Os11g13650	115.83	-1.17027	4.31025e-10
LOC_Os11g16350	7794.59	-1.09311	2.69235e-106
LOC_Os11g18320	924.26	-1.01381	1.0663e-44
LOC_Os11g18900	239.553	-1.02435	6.1701e-15
LOC_Os11g18910	275.807	-1.00949	7.88095e-17
LOC_Os11g19140	200.801	-1.36345	4.53718e-20
LOC_Os11g20170	2262.51	-1.00886	3.0089e-81
LOC_Os11g20384	22030	-1.06856	2.95182e-219
LOC_Os11g22650	103.929	-1.53764	8.83869e-15
LOC_Os11g24890	368.098	-1.10321	1.03726e-25
LOC_Os11g26920	2653.3	-1.21127	7.35261e-123
LOC_Os11g27110	424.34	-1.11299	1.77506e-22
LOC_Os11g28610	12880.7	-1.02793	1.18221e-30
LOC_Os11g29780	938.366	-1.07133	1.07871e-48
LOC_Os11g32960	1991.58	-1.10812	6.46211e-63
LOC_Os11g39850	104.525	-1.03807	1.76769e-07
LOC_Os11g40160	126.709	-1.00153	1.55789e-09
LOC_Os11g40550	11951.4	-1.01856	7.15772e-141
LOC_Os11g40800	780.179	-1.09003	1.51763e-46
LOC_Os11g41990	8881.97	-1.6218	0
LOC_Os11g42440	1226.57	-1.09799	1.37407e-45
LOC_Os11g43740	2440.87	-1.06515	1.32853e-99
LOC_Os11g43830	1412.23	-1.23888	4.0648e-91
LOC_Os11g44880	13810	-1.11144	3.24869e-232
LOC_Os11g45720	117515	-1.03107	1.58353e-149
LOC_Os11g45730	71432.3	-1.12943	4.84897e-203
LOC_Os11g46230	8079.66	-1.04873	9.95537e-181
LOC_Os12g03800	411.297	-1.3743	6.18177e-35
LOC_Os12g04700	7198.11	-1.04647	1.21289e-139
LOC_Os12g06570	2785.71	-1.07712	1.87189e-87
LOC_Os12g06780	3098.56	-1.03784	2.41308e-80
LOC_Os12g06840	3518.32	-1.13144	7.01579e-88
LOC_Os12g08760	277.139	-2.08943	1.66055e-60
LOC_Os12g09360	393.228	-1.07269	5.31707e-25
LOC_Os12g10330	175.966	-1.0478	6.62985e-13
LOC_Os12g12730	2864.67	-1.12722	8.51061e-133
LOC_Os12g16180	4212.68	-1.02981	1.55862e-110
LOC_Os12g16490	320.165	-1.04387	3.04433e-21
LOC_Os12g17070	127.883	-1.03292	2.58347e-09
LOC_Os12g20150	21110	-1.02399	3.05583e-184
LOC_Os12g20380	133.436	-1.12821	4.87857e-10
LOC_Os12g29830	698.03	-1.00376	2.22126e-27
LOC_Os12g30500	2154.78	-1.2239	6.63247e-107
LOC_Os12g32760	2748.32	-1.22871	3.76899e-70
LOC_Os12g35690	15515.3	-1.22767	1.41773e-156
LOC_Os12g36040	10726.7	-1.13315	4.65535e-176
LOC_Os12g37480	1317.83	-1.09129	3.75516e-67
LOC_Os12g37660	59207.8	-1.04722	5.33293e-211
LOC_Os12g37900	463.159	-1.06098	1.55207e-26
LOC_Os12g38450	1492.42	-1.14031	1.03888e-70
LOC_Os12g42170	422.558	-1.08298	6.13367e-21
LOC_Os12g42660	2990.93	-1.01113	2.8752e-98
LOC_Os12g43700	25331.2	-1.09287	3.77914e-124
LOC_Os12g43820	10967.4	-1.08213	1.61688e-134
LOC_Os12g43890	399.414	-1.41062	7.91009e-38
LOC_Os12g44350	40786.6	-1.03575	9.74506e-131
LOC_Os12g44370	325.069	-1.19733	3.43196e-25
LOC_Os02g01270	11552.2	-1.09306	4.97682e-222
LOC_Os02g01310	12931.2	-1.01683	9.98018e-137
LOC_Os02g01590	20174.4	-1.03366	3.54818e-88
LOC_Os02g03510	28645.7	-1.1013	4.97146e-200
LOC_Os02g04030	38762	-1.92731	0
LOC_Os02g04170	3940.5	-1.01978	1.0995e-136
LOC_Os02g04210	1363.26	-1.16045	4.16817e-76
LOC_Os02g04630	3347.76	-1.11816	1.68462e-131
LOC_Os02g07480	2139.41	-1.00075	1.22742e-87
LOC_Os02g07810	1022.07	-1.00834	4.88627e-46
LOC_Os02g08240	681.475	-1.02805	2.20744e-34
LOC_Os02g08250	371.247	-1.06857	1.18347e-22
LOC_Os02g08420	1357.43	-1.04454	3.96099e-70
LOC_Os02g09540	6949.67	-1.07596	9.60503e-154
LOC_Os02g09590	1352.94	-1.14239	4.57213e-78
LOC_Os02g09770	2227.22	-1.31214	1.00261e-158
LOC_Os02g10300	80142.1	-1.09457	1.05309e-198
LOC_Os02g10630	11651.2	-1.1179	1.17402e-228
LOC_Os02g12200	147.942	-1.05805	4.46452e-11
LOC_Os02g12300	25974.7	-1.11402	4.34596e-204
LOC_Os02g12660	11340.3	-1.18128	1.64781e-196
LOC_Os02g13510	203.123	-2.29874	7.31905e-52
LOC_Os02g13580	12819.8	-1.08122	4.21136e-98
LOC_Os02g13660	431.43	-1.05118	1.76526e-24
LOC_Os02g15594	15709.9	-1.07314	9.3886e-242
LOC_Os02g16909	393.184	-1.35935	1.25644e-40
LOC_Os02g17620	2361.23	-1.54675	5.39967e-194
LOC_Os02g17780	15509.5	-1.3025	0
LOC_Os02g19340	416.861	-1.13705	6.83033e-30
LOC_Os02g19820	3201.49	-1.03572	1.54006e-90
LOC_Os02g21550	104.736	-1.10191	4.15583e-08
LOC_Os02g22570	374.983	-1.37303	6.70407e-41
LOC_Os02g22590	855.899	-1.01996	7.09429e-37
LOC_Os02g22600	108.569	-1.16013	4.15805e-07
LOC_Os02g26320	9722.46	-1.05489	3.52922e-101
LOC_Os02g27130	666.75	-1.33646	7.28271e-08
LOC_Os02g30810	956.799	-1.14398	7.81166e-61
LOC_Os02g31940	703.392	-1.65669	1.84348e-87
LOC_Os02g32020	2021.26	-1.0554	2.30257e-74
LOC_Os02g32060	12062.9	-1.01456	6.36916e-149
LOC_Os02g32730	11534.1	-1.09123	1.7319e-239
LOC_Os02g33000	465.86	-1.10723	1.8186e-30
LOC_Os02g33700	313.807	-1.32541	2.1994e-30
LOC_Os02g35760	7977.15	-1.05902	3.98321e-137
LOC_Os02g36580	120.167	-1.15414	1.52978e-10
LOC_Os02g36800	401.591	-1.83041	1.93476e-70
LOC_Os02g36924	1328.39	-1.06696	9.0498e-64
LOC_Os02g37300	115.383	-1.46452	3.68436e-16
LOC_Os02g37694	734.098	-1.15784	1.66822e-51
LOC_Os02g38040	4661.85	-1.06943	1.32279e-92
LOC_Os02g38170	163.04	-1.32618	9.65466e-16
LOC_Os02g39380	33696	-1.08742	2.30412e-139
LOC_Os02g40550	3764.77	-1.14129	2.91508e-116
LOC_Os02g42280	107.985	-1.07191	2.58202e-09
LOC_Os02g42570	365.594	-1.08045	2.71154e-26
LOC_Os02g44080	2238.07	-1.37175	2.48599e-92
LOC_Os02g44120	6839.71	-1.09761	2.01568e-128
LOC_Os02g44230	284.895	-1.3337	8.26472e-28
LOC_Os02g44380	8870.74	-1.08437	3.02528e-133
LOC_Os02g44590	5465.43	-1.38976	1.69843e-187
LOC_Os02g45380	1083.55	-1.1857	1.74058e-58
LOC_Os02g45890	190.745	-1.73683	2.39788e-33
LOC_Os02g46030	1835.27	-1.02038	1.25769e-76
LOC_Os02g46970	112.891	-1.03219	4.66408e-09
LOC_Os02g47470	840.316	-1.33607	2.77747e-75
LOC_Os02g47610	949.442	-1.0022	1.03264e-44
LOC_Os02g48370	3071.14	-1.02793	1.18239e-118
LOC_Os02g50600	656.678	-1.02438	1.64083e-36
LOC_Os02g50740	553.738	-1.24452	3.43722e-45
LOC_Os02g50770	32587.1	-1.02201	4.17654e-104
LOC_Os02g50980	7265.48	-1.11635	1.49623e-11
LOC_Os02g51600	6370.32	-1.04383	1.41013e-163
LOC_Os02g51730	2236.11	-1.05351	2.55016e-87
LOC_Os02g52850	191.263	-1.73264	2.6038e-30
LOC_Os02g53110	1375.32	-1.0436	7.74726e-61
LOC_Os02g54100	1281.33	-1.04991	3.12123e-59
LOC_Os02g54590	6123.51	-1.1434	7.46771e-98
LOC_Os02g54890	10222.6	-1.284	1.11282e-160
LOC_Os02g55330	2311.4	-1.08527	1.14617e-96
LOC_Os02g55400	45093.6	-1.07198	1.24983e-133
LOC_Os02g55480	570.309	-1.20183	6.9788e-47
LOC_Os02g55810	2960.72	-1.13633	1.43875e-109
LOC_Os02g55830	1321.89	-1.11457	2.8422e-78
LOC_Os02g56140	1075.68	-1.05693	1.42709e-54
LOC_Os02g56580	908.841	-1.02317	4.04506e-39
LOC_Os02g57790	731.202	-1.27956	5.16815e-53
LOC_Os02g58330	505.992	-1.30383	1.42732e-38
LOC_Os02g58610	1016.06	-1.2727	3.31707e-63
LOC_Os03g01020	4691.45	-1.01044	1.41181e-62
LOC_Os03g01610	8388.43	-1.13795	3.17679e-22
LOC_Os03g01650	2095.81	-1.49343	5.35183e-07
LOC_Os03g01930	3581.89	-1.01008	4.32809e-58
LOC_Os03g01990	12270.4	-1.06176	5.721e-192
LOC_Os03g02740	3129.07	-1.11593	1.13458e-113
LOC_Os03g03540	122.534	-1.0392	6.16816e-09
LOC_Os03g04560	10156.1	-1.02476	4.68091e-82
LOC_Os03g04770	235526	-1.05827	1.30772e-174
LOC_Os03g06960	20568.5	-1.06241	9.89532e-241
LOC_Os03g07110	5178.11	-1.02037	4.60354e-69
LOC_Os03g08110	1501.64	-1.07161	1.54349e-72
LOC_Os03g08310	3125.69	-1.0349	3.83114e-97
LOC_Os03g08700	2660.09	-1.19164	1.32401e-112
LOC_Os03g09160	1132.7	-1.04179	7.73979e-50
LOC_Os03g10550	479.935	-1.01964	9.38509e-30
LOC_Os03g11140	12354.9	-1.01339	1.01012e-175
LOC_Os03g12570	29165.3	-1.00183	4.75788e-96
LOC_Os03g12890	655.134	-1.00736	9.32773e-31
LOC_Os03g15000	2100.08	-1.35796	1.693e-139
LOC_Os03g15050	5322.75	-1.1823	6.32143e-160
LOC_Os03g16410	464.52	-1.03149	5.57334e-29
LOC_Os03g16840	589.762	-1.06973	4.01998e-37
LOC_Os03g17270	5334.07	-1.04243	6.21926e-140
LOC_Os03g17600	162.574	-1.03231	7.86835e-12
LOC_Os03g18000	171.474	-1.01075	4.87229e-11
LOC_Os03g18860	3898.16	-1.11955	2.03631e-122
LOC_Os03g18900	178.891	-1.26257	3.61803e-16
LOC_Os03g20410	6758.65	-1.22605	2.5425e-210
LOC_Os03g21880	15572.3	-1.04035	6.2721e-176
LOC_Os03g22140	12293.2	-1.04056	1.52859e-194
LOC_Os03g22250	1354.13	-1.37992	9.58146e-108
LOC_Os03g22259	854.835	-1.08693	2.08466e-48
LOC_Os03g23030	18525.3	-1.22502	5.57268e-137
LOC_Os03g24510	9971.66	-1.1051	1.25743e-105
LOC_Os03g27170	687.733	-1.83123	2.66656e-93
LOC_Os03g27200	117.62	-1.26822	4.36881e-12
LOC_Os03g27900	5240.63	-1.16443	4.23104e-156
LOC_Os03g28140	7929.48	-1.19603	2.51398e-153
LOC_Os03g28300	243.709	-1.20926	7.10284e-22
LOC_Os03g30610	109.609	-1.01491	2.31307e-08
LOC_Os03g33590	3174.11	-1.03875	7.08865e-120
LOC_Os03g36279	134.251	-1.19457	1.26817e-12
LOC_Os03g37680	122.718	-1.41443	7.77007e-16
LOC_Os03g37700	306.406	-1.26085	2.6522e-29
LOC_Os03g41050	142.123	-1.05693	3.42053e-09
LOC_Os03g41600	919.365	-1.09133	9.40673e-46
LOC_Os03g43510	5150.95	-1.04562	1.31656e-138
LOC_Os03g44750	12586.1	-1.03002	6.68157e-112
LOC_Os03g45170	612.492	-1.14017	8.09363e-40
LOC_Os03g47010	227.305	-1.28464	5.71766e-18
LOC_Os03g47050	365.749	-1.00559	7.5368e-18
LOC_Os03g48904	1385.17	-1.05431	1.54933e-50
LOC_Os03g49270	1472.55	-1.11175	2.9142e-81
LOC_Os03g49590	411.271	-1.01377	3.7361e-23
LOC_Os03g50320	12399	-1.03586	3.77829e-154
LOC_Os03g50325	4651.21	-1.19946	2.61222e-88
LOC_Os03g51890	100.583	-1.21994	2.27998e-10
LOC_Os03g52475	311.171	-1.23443	3.30672e-21
LOC_Os03g53280	11472.4	-1.10301	1.39696e-27
LOC_Os03g53550	2685.67	-1.28358	9.16543e-116
LOC_Os03g53730	251.743	-1.13398	9.57068e-19
LOC_Os03g55540	407.422	-1.15702	7.27066e-31
LOC_Os03g56310	7377.94	-1.1862	7.0418e-229
LOC_Os03g57680	187.308	-1.79168	6.97887e-33
LOC_Os03g59090	2546.91	-1.05389	1.45947e-95
LOC_Os03g59300	1142.72	-1.30152	1.12109e-88
LOC_Os03g59350	342.206	-1.08427	1.07476e-21
LOC_Os03g61410	4960.48	-1.00142	1.87699e-107
LOC_Os03g61510	8873.51	-1.04756	3.20382e-122
LOC_Os03g61590	797.616	-1.02057	2.80678e-39
LOC_Os03g62210	8612.68	-1.03182	2.00342e-101
LOC_Os03g62790	330.342	-1.03733	5.94045e-21
LOC_Os03g64280	125.082	-1.05001	4.58982e-09
LOC_Os03g64290	6070.71	-1.09079	8.24392e-106
LOC_Os03g64310	602.545	-1.09942	2.74967e-42
LOC_Os03g64390	330.792	-1.09107	1.64774e-18
LOC_Os04g02690	3517.51	-1.16703	1.50552e-21
LOC_Os04g09580	824.646	-1.45529	1.15104e-79
LOC_Os04g10500	1759.63	-1.19282	2.06845e-98
LOC_Os04g11150	392.787	-1.10865	1.06558e-25
LOC_Os04g11160	162.18	-1.0665	1.86112e-10
LOC_Os04g11200	615.878	-1.11881	1.03503e-42
LOC_Os04g11450	1129.61	-1.18777	2.14592e-53
LOC_Os04g12580	440.988	-1.09695	3.70394e-26
LOC_Os04g17120	526.673	-1.13468	1.04841e-37
LOC_Os04g17130	2759.87	-1.28052	2.15304e-84
LOC_Os04g17680	1907.16	-1.01799	1.14177e-66
LOC_Os04g18100	125.054	-1.22313	1.05462e-12
LOC_Os04g19800	1012.56	-1.23375	4.47517e-68
LOC_Os04g20420	1746.8	-1.12417	2.19936e-60
LOC_Os04g20560	187.395	-1.10101	2.33096e-14
LOC_Os04g20810	439.23	-1.02983	3.69202e-27
LOC_Os04g21570	519.272	-1.23544	7.44683e-39
LOC_Os04g22700	245.242	-1.1543	1.53364e-20
LOC_Os04g24580	1709.64	-1.48457	7.9535e-129
LOC_Os04g28570	399.165	-1.55601	3.06075e-50
LOC_Os04g28580	1314.63	-1.59555	1.3671e-98
LOC_Os04g28820	485.561	-2.06445	2.22843e-83
LOC_Os04g30300	570.15	-1.14605	8.0944e-37
LOC_Os04g31570	175.329	-1.40605	1.10548e-20
LOC_Os04g31580	193.006	-1.02104	3.66184e-13
LOC_Os04g32190	4200.64	-1.08668	5.1231e-67
LOC_Os04g32210	4091.49	-1.0067	2.49656e-70
LOC_Os04g32740	2394.91	-1.07899	2.54502e-89
LOC_Os04g32890	335.512	-1.01508	1.11623e-19
LOC_Os04g33710	39215.1	-1.02695	1.28879e-98
LOC_Os04g34270	180.796	-1.15025	3.86801e-16
LOC_Os04g34360	403.98	-1.09858	5.5579e-29
LOC_Os04g34699	531.119	-1.1085	2.54733e-30
LOC_Os04g35305	1106.39	-1.13141	2.20029e-60
LOC_Os04g38350	501.54	-1.00461	8.87457e-23
LOC_Os04g39489	12032.6	-1.03846	2.60937e-98
LOC_Os04g40570	1439.39	-1.81054	5.64082e-140
LOC_Os04g41200	20570.6	-1.08954	1.16458e-256
LOC_Os04g42210	47436.1	-1.07371	3.13013e-166
LOC_Os04g42230	128.436	-1.26809	1.94153e-12
LOC_Os04g42670	3552.7	-1.06663	1.20418e-118
LOC_Os04g44060	217.216	-1.02468	5.77185e-14
LOC_Os04g44410	178.081	-1.04891	2.91336e-12
LOC_Os04g46670	4222.82	-1.03807	1.27217e-105
LOC_Os04g48880	5191.02	-1.2238	5.03585e-129
LOC_Os04g48950	3435.13	-1.34046	5.8506e-37
LOC_Os04g49000	2137.42	-1.16036	1.05513e-92
LOC_Os04g49690	117.833	-1.21034	8.08568e-10
LOC_Os04g51440	18694.3	-1.09076	1.15261e-174
LOC_Os04g51460	145.967	-1.45981	1.43199e-19
LOC_Os04g51830	2661.9	-1.00284	8.50112e-99
LOC_Os04g52090	1368.24	-1.02658	1.41807e-42
LOC_Os04g53040	545.13	-1.07727	3.53032e-37
LOC_Os04g53830	442.917	-1.01972	5.34916e-24
LOC_Os04g53840	123.402	-1.28781	2.46359e-12
LOC_Os04g55510	21703.2	-1.18951	0
LOC_Os04g55780	400.462	-1.24471	6.18127e-34
LOC_Os04g56210	566.356	-1.20826	4.10761e-41
LOC_Os04g57200	424.009	-1.0562	1.17953e-28
LOC_Os04g58480	1873.82	-1.16031	4.526e-105
LOC_Os04g58620	10406.4	-1.22016	3.38472e-222
LOC_Os04g59120	534.608	-1.28541	1.56686e-49
LOC_Os04g59310	7184.68	-1.07435	5.26638e-108
LOC_Os04g59330	183.814	-1.15263	2.53927e-16
LOC_Os04g59610	517.035	-1.39391	1.45454e-53
LOC_Os05g02480	129.676	-1.22893	3.97626e-11
LOC_Os05g03174	1499.39	-1.2868	2.10204e-104
LOC_Os05g04160	189.456	-1.14584	1.0171e-16
LOC_Os05g05640	864.951	-1.25973	1.0728e-65
LOC_Os05g05650	2860.05	-1.05927	2.80564e-123
LOC_Os05g06480	412.57	-1.07266	2.08449e-27
LOC_Os05g07670	7086.39	-1.10784	1.23795e-181
LOC_Os05g07880	16993.7	-1.06328	8.70796e-28
LOC_Os05g08110	458.187	-1.02596	7.7043e-28
LOC_Os05g09050	4916.48	-1.07166	5.02782e-157
LOC_Os05g09060	1911.19	-1.19714	7.27597e-65
LOC_Os05g09410	122.297	-1.06965	2.48386e-10
LOC_Os05g09728	561.484	-1.13202	4.8995e-37
LOC_Os05g11330	7975.34	-1.05047	6.99703e-138
LOC_Os05g11510	106.347	-1.29169	2.03656e-12
LOC_Os05g11810	1218.53	-2.09254	6.1727e-193
LOC_Os05g11910	369.736	-1.09316	4.93311e-23
LOC_Os05g14034	155.097	-1.34327	2.8618e-17
LOC_Os05g20570	84330.8	-1.09189	2.85581e-231
LOC_Os05g20914	2443.21	-1.0353	1.8729e-106
LOC_Os05g24654	1579.48	-1.44441	1.89795e-127
LOC_Os05g25000	2341.64	-1.02415	6.71423e-96
LOC_Os05g28530	402.792	-1.08391	1.67133e-25
LOC_Os05g28690	2826.81	-1.17826	2.59897e-136
LOC_Os05g29740	7188.72	-1.16683	3.71854e-162
LOC_Os05g30150	134.258	-1.02067	7.70039e-10
LOC_Os05g30190	626.181	-1.02709	1.37552e-31
LOC_Os05g31750	166.642	-1.13465	5.73845e-14
LOC_Os05g32960	11982.8	-1.0208	1.83788e-123
LOC_Os05g33140	132.426	-1.06207	1.05597e-09
LOC_Os05g36260	11382.3	-1.07489	1.5801e-210
LOC_Os05g37130	159.613	-1.05537	2.57145e-12
LOC_Os05g38290	6504.09	-1.03147	8.29401e-95
LOC_Os05g40190	362.945	-1.05045	9.93054e-17
LOC_Os05g40230	8014.82	-1.01918	8.92915e-139
LOC_Os05g40310	9759.2	-1.01662	5.06234e-122
LOC_Os05g41590	165.91	-1.03926	1.6282e-12
LOC_Os05g42140	184.722	-1.07391	1.09296e-12
LOC_Os05g46030	7974.29	-1.06554	3.1631e-92
LOC_Os05g46360	1769.21	-1.05865	7.11645e-60
LOC_Os05g47830	119.111	-1.01284	2.80315e-08
LOC_Os05g47960	175.521	-1.46545	9.02184e-23
LOC_Os05g48520	3450.19	-1.21585	2.16092e-94
LOC_Os05g49580	4432.16	-1.06816	5.01726e-136
LOC_Os05g49900	5002.89	-1.08887	5.2759e-87
LOC_Os05g50830	2660.64	-1.0859	6.58025e-70
LOC_Os05g51230	33290.3	-1.13065	3.99885e-173
LOC_Os05g51750	22474.4	-1.01738	3.27453e-104
LOC_Os05g51900	15033.7	-1.05072	7.31649e-26
LOC_Os06g03980	2879.52	-1.16522	1.02279e-136
LOC_Os06g04450	18546.6	-1.04722	2.77731e-204
LOC_Os06g04790	7372.15	-1.04469	6.99398e-161
LOC_Os06g04840	546.511	-1.20235	1.79477e-41
LOC_Os06g05540	100.761	-1.00303	1.70715e-07
LOC_Os06g06290	1058.78	-1.21115	2.58865e-64
LOC_Os06g06430	802.19	-1.06655	1.12066e-46
LOC_Os06g08310	45938.5	-1.22023	1.30922e-133
LOC_Os06g08380	20608.6	-1.16892	3.8246e-144
LOC_Os06g08810	4359.02	-1.13109	7.04046e-107
LOC_Os06g09230	21803.7	-1.09516	6.38073e-138
LOC_Os06g09860	7445.94	-1.2469	6.5837e-104
LOC_Os06g10970	4772.03	-1.06535	4.3759e-146
LOC_Os06g11130	791.696	-1.15402	8.60405e-50
LOC_Os06g11150	137.32	-1.8523	3.08362e-23
LOC_Os06g11920	1855.79	-1.11577	1.3562e-104
LOC_Os06g12560	700.76	-1.071	1.34809e-44
LOC_Os06g12890	225.787	-1.16274	4.52853e-17
LOC_Os06g14420	178.25	-2.07072	8.20203e-42
LOC_Os06g16630	562.845	-1.01649	1.03135e-26
LOC_Os06g18970	130.582	-1.12677	9.81e-11
LOC_Os06g19130	397.641	-1.00748	1.74606e-23
LOC_Os06g20480	225.174	-1.32939	1.09177e-23
LOC_Os06g23775	284.764	-1.04628	2.64125e-16
LOC_Os06g24460	118.92	-1.14772	4.27022e-11
LOC_Os06g25439	827.334	-1.12844	3.87971e-52
LOC_Os06g26030	1280.69	-1.06641	7.30012e-64
LOC_Os06g29350	16898.3	-1.08118	9.92045e-160
LOC_Os06g30310	37641.6	-1.13772	4.54028e-195
LOC_Os06g33170	977.974	-1.01397	3.93946e-50
LOC_Os06g33460	331.506	-1.22168	2.61295e-27
LOC_Os06g35320	7451.56	-1.36993	1.07642e-05
LOC_Os06g35370	4910.07	-1.44326	0.000247482
LOC_Os06g38480	112.753	-1.46313	4.41044e-16
LOC_Os06g38510	66096.3	-1.02369	2.21255e-208
LOC_Os06g39050	1515.01	-1.33357	1.07442e-96
LOC_Os06g40500	1037.41	-1.16034	1.16296e-56
LOC_Os06g40570	3422.53	-1.05078	1.23471e-109
LOC_Os06g40890	41526	-1.11557	2.07685e-170
LOC_Os06g43060	6143.67	-1.06804	8.1437e-135
LOC_Os06g43410	4660.45	-1.01681	1.67832e-104
LOC_Os06g44810	3226.65	-1.05784	1.76883e-111
LOC_Os06g45140	611.604	-1.33104	1.37744e-50
LOC_Os06g45150	12740.9	-1.02852	2.27607e-161
LOC_Os06g45180	35664.9	-1.10834	5.86168e-192
LOC_Os06g45240	5350.29	-1.04626	2.73923e-91
LOC_Os06g45930	650.067	-1.21635	1.86128e-53
LOC_Os06g46480	843.749	-1.22693	6.309e-49
LOC_Os06g46960	421.048	-1.26455	2.06132e-30
LOC_Os06g48320	2476.57	-1.12925	8.77644e-94
LOC_Os06g49240	406.485	-1.02965	6.47782e-24
LOC_Os06g49890	6300.03	-1.00641	1.08278e-162
LOC_Os07g01780	1398.54	-1.02672	5.06156e-65
LOC_Os07g02780	2308.58	-1.00409	9.90609e-85
LOC_Os07g04350	592.641	-1.01552	2.73491e-32
LOC_Os07g04390	113.403	-1.34377	1.02734e-13
LOC_Os07g04420	197.077	-1.20933	6.95134e-13
LOC_Os07g04430	481.794	-1.21449	5.87951e-38
LOC_Os07g04440	200.369	-1.18073	2.62984e-18
LOC_Os07g04450	487.998	-1.09466	1.65514e-34
LOC_Os07g04480	137.987	-1.51813	1.93988e-19
LOC_Os07g04520	532.316	-1.12173	8.46662e-36
LOC_Os07g04980	549.636	-1.02249	9.58235e-34
LOC_Os07g05250	1456.23	-1.53962	4.58187e-129
LOC_Os07g05260	3237.69	-1.43701	6.51058e-229
LOC_Os07g05820	196.532	-1.03517	5.31646e-13
LOC_Os07g05830	523.491	-1.39963	9.02969e-55
LOC_Os07g05950	688.375	-1.00428	3.90119e-35
LOC_Os07g06800	742.221	-1.04749	1.43097e-36
LOC_Os07g07080	46186	-1.22604	0
LOC_Os07g07130	1206.45	-1.26782	1.35425e-78
LOC_Os07g07910	2920.13	-1.07543	2.20614e-86
LOC_Os07g08060	1624.16	-1.21109	1.06007e-88
LOC_Os07g09384	4488.74	-1.00883	6.63449e-95
LOC_Os07g09675	107.549	-1.1877	3.65417e-10
LOC_Os07g13280	3796.52	-1.11255	1.58195e-114
LOC_Os07g13319	368.784	-1.13053	5.55797e-23
LOC_Os07g15160	3722.12	-1.0494	2.93557e-128
LOC_Os07g17310	9775.98	-1.03874	6.08593e-96
LOC_Os07g18070	4031.26	-1.018	1.55138e-74
LOC_Os07g20370	156.303	-1.13116	5.90449e-13
LOC_Os07g27750	3411.38	-1.12121	3.13754e-121
LOC_Os07g28930	5644.66	-1.00204	8.67353e-147
LOC_Os07g29770	2319.28	-1.35045	2.47014e-162
LOC_Os07g30090	19078.4	-1.05819	2.90589e-162
LOC_Os07g30160	786.58	-1.0044	6.65037e-43
LOC_Os07g30960	213.37	-1.12524	1.02239e-17
LOC_Os07g31830	9804.02	-1.00865	8.50538e-124
LOC_Os07g32570	257.369	-1.36395	2.34525e-27
LOC_Os07g33850	2066.44	-1.08095	4.23782e-93
LOC_Os07g34050	1721.73	-1.26369	2.5687e-74
LOC_Os07g34290	1015.79	-1.12842	3.03049e-55
LOC_Os07g35970	229.044	-1.09128	6.80962e-17
LOC_Os07g38910	142.346	-1.01498	1.87632e-10
LOC_Os07g39790	146.231	-1.06945	1.05576e-10
LOC_Os07g39880	273.475	-1.07422	1.87623e-15
LOC_Os07g42160	9219.54	-1.00761	1.61126e-164
LOC_Os07g42834	5146.66	-1.25107	1.1872e-120
LOC_Os07g45260	8023.66	-1.11211	7.72235e-142
LOC_Os07g46420	1123.21	-1.1045	1.38737e-61
LOC_Os07g47120	12328.8	-1.07681	1.35633e-95
LOC_Os07g49250	5501.77	-1.13076	5.76502e-99
LOC_Os08g01210	205.452	-1.05201	5.57481e-15
LOC_Os08g01330	1814.2	-1.07323	5.74044e-88
LOC_Os08g02450	1605.23	-1.12395	7.36741e-49
LOC_Os08g02880	37482	-1.00705	6.33851e-181
LOC_Os08g04650	10809.2	-1.08536	1.12096e-157
LOC_Os08g04890	4302.11	-1.09379	2.60298e-111
LOC_Os08g05340	142.556	-1.20857	1.05657e-13
LOC_Os08g06050	460.622	-1.06072	2.60025e-31
LOC_Os08g06090	1278.93	-1.36456	1.38809e-99
LOC_Os08g06110	2755.74	-1.09118	1.68041e-117
LOC_Os08g06380	107.801	-1.04206	1.35925e-08
LOC_Os08g07500	28354.9	-1.02442	1.56909e-30
LOC_Os08g09930	367.116	-1.13766	1.69534e-28
LOC_Os08g12100	222.823	-1.20268	1.03218e-16
LOC_Os08g12160	16724.7	-1.03555	4.88479e-136
LOC_Os08g12230	9949.85	-1.10538	1.09265e-167
LOC_Os08g12890	2907.26	-1.08174	3.7588e-117
LOC_Os08g13280	602.968	-1.00639	1.39285e-28
LOC_Os08g13640	660.203	-1.4461	5.23907e-72
LOC_Os08g13650	562.006	-1.09547	8.95166e-38
LOC_Os08g13980	845.678	-1.09689	2.5282e-48
LOC_Os08g23130	9261.74	-1.17405	1.39279e-171
LOC_Os08g23460	716.197	-1.07215	1.61382e-35
LOC_Os08g25710	14987	-1.16994	8.04469e-114
LOC_Os08g25830	108.266	-1.13999	1.02465e-09
LOC_Os08g28730	5955.57	-1.02932	1.00259e-167
LOC_Os08g31090	140.428	-1.99983	2.85475e-31
LOC_Os08g31219	122.242	-1.09624	3.84023e-07
LOC_Os08g31760	226.07	-1.09348	4.48761e-16
LOC_Os08g32060	219.789	-1.42157	1.15132e-26
LOC_Os08g32080	148.539	-1.12862	1.29369e-12
LOC_Os08g33400	1150.51	-1.01863	3.24356e-55
LOC_Os08g35440	3839.8	-1.01904	7.84737e-100
LOC_Os08g35620	1584.69	-1.01857	2.63294e-68
LOC_Os08g36560	1120.12	-1.04971	4.78029e-55
LOC_Os08g37570	4136.88	-1.15772	4.24962e-143
LOC_Os08g38250	18464	-1.20475	0.000647924
LOC_Os08g38590	4273.97	-1.07595	2.25378e-140
LOC_Os08g38600	2925.17	-1.09846	3.57245e-120
LOC_Os08g38730	300.695	-1.06815	2.38378e-21
LOC_Os08g38740	4919.18	-1.02555	1.61718e-146
LOC_Os08g39530	7273.47	-1.00953	5.50626e-147
LOC_Os08g40180	5336.53	-1.11576	2.51621e-162
LOC_Os08g40590	8194.36	-1.06192	1.2511e-193
LOC_Os08g40990	8799.98	-1.07271	7.80127e-129
LOC_Os08g41440	210.826	-1.03483	6.19722e-14
LOC_Os08g41650	1245.04	-1.0946	1.42847e-50
LOC_Os08g41750	184.071	-1.00384	8.19357e-12
LOC_Os08g42480	1425.7	-1.02409	8.82491e-60
LOC_Os08g42530	5730.75	-1.00751	5.7502e-140
LOC_Os08g42990	119.325	-1.03902	1.46525e-09
LOC_Os08g43500	4408.6	-1.0287	1.84196e-74
LOC_Os08g43570	22703.6	-1.03738	1.41773e-142
LOC_Os08g43690	680.37	-1.04785	1.45377e-30
LOC_Os08g44660	26937	-1.17104	1.90059e-129
LOC_Os08g45230	830.294	-1.09772	8.6416e-39
LOC_Os09g01130	177.332	-1.05724	5.45652e-13
LOC_Os09g01134	16741.4	-1.03819	4.27261e-100
LOC_Os09g09350	262.261	-1.23486	3.12861e-24
LOC_Os09g09460	11572.5	-1.06515	2.50483e-134
LOC_Os09g10740	2400.37	-1.01272	3.42037e-85
LOC_Os09g12510	7368.24	-1.09558	4.43366e-174
LOC_Os09g12620	4760.46	-1.00705	5.16578e-76
LOC_Os09g16995	109.319	-1.12512	9.91133e-10
LOC_Os09g17920	217.615	-1.54645	1.76504e-28
LOC_Os09g20390	393.516	-1.52078	4.42608e-51
LOC_Os09g22090	371.152	-1.81022	6.22455e-66
LOC_Os09g22510	120.487	-1.00451	5.30555e-09
LOC_Os09g23999	1003.39	-1.14309	2.45642e-69
LOC_Os09g24580	2587.99	-1.04351	3.56613e-108
LOC_Os09g26360	25199.4	-1.08485	1.70044e-122
LOC_Os09g26570	852.131	-1.03713	6.63129e-42
LOC_Os09g28130	548.224	-1.46742	3.80201e-65
LOC_Os09g28150	2266.57	-1.01739	3.63418e-61
LOC_Os09g28450	4012.09	-1.06977	2.41329e-119
LOC_Os09g29050	398.648	-1.18827	3.07866e-29
LOC_Os09g29990	3018.07	-1.10608	1.47687e-69
LOC_Os09g30030	12031.3	-1.00008	9.36032e-120
LOC_Os09g30040	3303.28	-1.22155	3.90415e-163
LOC_Os09g30050	966.154	-1.07822	5.17992e-55
LOC_Os09g31310	346.624	-1.022	3.08722e-22
LOC_Os09g35030	236.672	-1.01061	2.8925e-15
LOC_Os09g36280	3540.94	-1.13052	2.35777e-78
LOC_Os09g37300	1037.61	-1.08611	7.47034e-37
LOC_Os09g37480	175.339	-1.17835	3.09194e-14
LOC_Os09g37790	806.132	-1.14718	3.97102e-12
LOC_Os09g39340	131.143	-1.00351	1.15161e-09
LOC_Os09g39950	6886.22	-1.19049	2.64927e-96

## Sheet: Table S2
Table S2. Classification of gene ontology terms in biological process category associated with 661 genes downregulated in ossndp3
Locus ID	RGAP Ver 6 Annotation	GO ID	GO Name
LOC_Os01g02050	phosphoenolpyruvate carboxylase, putative, expressed	GO:0006099	tricarboxylic acid cycle
LOC_Os01g02290	Ser/Thr receptor-like kinase, putative, expressed	GO:0006468	protein amino acid phosphorylation
LOC_Os01g03640	multicopper oxidase domain containing protein, expressed	GO:0055114	oxidation reduction
LOC_Os01g04090	expressed protein	GO:0006355	regulation of transcription, DNA-dependent
LOC_Os01g04090	expressed protein	GO:0042309	homoiothermy
LOC_Os01g04090	expressed protein	GO:0050826	response to freezing
LOC_Os01g04290	glycosyl hydrolase family 10 protein, putative	GO:0005975	carbohydrate metabolic process
LOC_Os01g04290	glycosyl hydrolase family 10 protein, putative	GO:0008152	metabolic process
LOC_Os01g07970	expressed protein	GO:0006334	nucleosome assembly
LOC_Os01g09220	transposon protein, putative, CACTA, En/Spm sub-class, expressed	GO:0006644	phospholipid metabolic process
LOC_Os01g09220	transposon protein, putative, CACTA, En/Spm sub-class, expressed	GO:0016042	lipid catabolic process
LOC_Os01g09990	helix-loop-helix DNA-binding domain containing protein, expressed	GO:0006355	regulation of transcription, DNA-dependent
LOC_Os01g09990	helix-loop-helix DNA-binding domain containing protein, expressed	GO:0045449	regulation of transcription
LOC_Os01g11350	bZIP transcription factor domain containing protein, expressed	GO:0006355	regulation of transcription, DNA-dependent
LOC_Os01g12490	flavin monooxygenase, putative, expressed	GO:0007186	G-protein coupled receptor protein signaling pathway
LOC_Os01g13270	AGC_PVPK_like_kin82y.4 - ACG kinases include homologs to PKA, PKG and PKC, expressed	GO:0006468	protein amino acid phosphorylation
LOC_Os01g13440	pollen allergen Cyn d 23, putative, expressed	GO:0016068	type I hypersensitivity
LOC_Os01g13710	transposon protein, putative, unclassified, expressed	GO:0009405	pathogenesis
LOC_Os01g14926	protein kinase domain containing protein, expressed	GO:0006468	protein amino acid phosphorylation
LOC_Os01g16450	peroxidase precursor, putative, expressed	GO:0006979	response to oxidative stress
LOC_Os01g16450	peroxidase precursor, putative, expressed	GO:0055114	oxidation reduction
LOC_Os01g17050	VQ domain containing protein, putative, expressed	GO:0006355	regulation of transcription, DNA-dependent
LOC_Os01g17050	VQ domain containing protein, putative, expressed	GO:0007160	cell-matrix adhesion
LOC_Os01g24470	PHS1, putative, expressed	GO:0006470	protein amino acid dephosphorylation
LOC_Os01g24470	PHS1, putative, expressed	GO:0016311	dephosphorylation
LOC_Os01g31870	natural resistance-associated macrophage protein, putative, expressed	GO:0006810	transport
LOC_Os01g36830	polygalacturonase, putative	GO:0005975	carbohydrate metabolic process
LOC_Os01g41450	UDP-glucoronosyl and UDP-glucosyl transferase domain containing protein	GO:0008152	metabolic process
LOC_Os01g41990	OsCML12 - Calmodulin-related calcium sensor protein, expressed	GO:0001539	ciliary or flagellar motility
LOC_Os01g42070	kinesin motor domain containing protein, putative, expressed	GO:0007018	microtubule-based movement
LOC_Os01g42070	kinesin motor domain containing protein, putative, expressed	GO:0007155	cell adhesion
LOC_Os01g43530	late embryogenesis abundant protein, putative, expressed	GO:0009269	response to desiccation
LOC_Os01g44430	retrotransposon protein, putative, unclassified	GO:0045449	regulation of transcription
LOC_Os01g46250	lipase, putative, expressed	GO:0006629	lipid metabolic process
LOC_Os01g50370	STE_MEKK_ste11_MAP3K.4 - STE kinases include homologs to sterile 7, sterile 11 and sterile 20 from yeast, expressed	GO:0006468	protein amino acid phosphorylation
LOC_Os01g50410	STE_MEKK_ste11_MAP3K.6 - STE kinases include homologs to sterile 7, sterile 11 and sterile 20 from yeast, expressed	GO:0006468	protein amino acid phosphorylation
LOC_Os01g50490	cytochrome P450, putative, expressed	GO:0055114	oxidation reduction
LOC_Os01g51060	hydrolase, putative, expressed	GO:0006508	proteolysis
LOC_Os01g53430	anthocyanidin 5,3-O-glucosyltransferase, putative, expressed	GO:0008152	metabolic process
LOC_Os01g54900	lipid-A-disaccharide synthase family protein, expressed	GO:0009245	lipid A biosynthetic process
LOC_Os01g57030	expressed protein	GO:0042309	homoiothermy
LOC_Os01g57030	expressed protein	GO:0050826	response to freezing
LOC_Os01g57082	insulin-degrading enzyme, putative	GO:0006508	proteolysis
LOC_Os01g60110	E2F-related protein, putative, expressed	GO:0042309	homoiothermy
LOC_Os01g60110	E2F-related protein, putative, expressed	GO:0050826	response to freezing
LOC_Os01g60140	ATCHX15, putative, expressed	GO:0006812	cation transport
LOC_Os01g62480	laccase precursor protein, putative, expressed	GO:0046274	lignin catabolic process
LOC_Os01g62480	laccase precursor protein, putative, expressed	GO:0055114	oxidation reduction
LOC_Os01g63620	expressed protein	GO:0006396	RNA processing
LOC_Os01g65500	chloride channel protein, putative, expressed	GO:0006821	chloride transport
LOC_Os01g65500	chloride channel protein, putative, expressed	GO:0006835	dicarboxylic acid transport
LOC_Os01g66330	ATP-dependent Clp protease ATP-binding subunit clpX, putative, expressed	GO:0006457	protein folding
LOC_Os01g69240	CBS domain containing membrane protein, putative, expressed	GO:0030036	actin cytoskeleton organization
LOC_Os01g71800	lecithin cholesterol acyltransferase, putative	GO:0006629	lipid metabolic process
LOC_Os02g01590	glycosyl hydrolases, putative, expressed	GO:0005975	carbohydrate metabolic process
LOC_Os02g01590	glycosyl hydrolases, putative, expressed	GO:0008152	metabolic process
LOC_Os02g03510	fibroin heavy chain precursor, putative, expressed	GO:0006412	translation
LOC_Os02g03510	fibroin heavy chain precursor, putative, expressed	GO:0042309	homoiothermy
LOC_Os02g03510	fibroin heavy chain precursor, putative, expressed	GO:0050826	response to freezing
LOC_Os02g04030	phosphatidylinositol transfer, putative, expressed	GO:0006810	transport
LOC_Os02g04170	L-aspartate oxidase 1, putative, expressed	GO:0009435	NAD biosynthetic process
LOC_Os02g04170	L-aspartate oxidase 1, putative, expressed	GO:0055114	oxidation reduction
LOC_Os02g07810	inactive receptor kinase At2g26730 precursor, putative, expressed	GO:0006412	translation
LOC_Os02g07810	inactive receptor kinase At2g26730 precursor, putative, expressed	GO:0006468	protein amino acid phosphorylation
LOC_Os02g08240	STE_PAK_Ste20_STLK.1 - STE kinases include homologs to sterile 7, sterile 11 and sterile 20 from yeast, expressed	GO:0006468	protein amino acid phosphorylation
LOC_Os02g08420	cinnamoyl CoA reductase, putative, expressed	GO:0006694	steroid biosynthetic process
LOC_Os02g08420	cinnamoyl CoA reductase, putative, expressed	GO:0008152	metabolic process
LOC_Os02g08420	cinnamoyl CoA reductase, putative, expressed	GO:0009058	biosynthetic process
LOC_Os02g08420	cinnamoyl CoA reductase, putative, expressed	GO:0044237	cellular metabolic process
LOC_Os02g09590	ribosome, putative, expressed	GO:0006412	translation
LOC_Os02g10300	polygalacturonase, putative, expressed	GO:0005975	carbohydrate metabolic process
LOC_Os02g10300	polygalacturonase, putative, expressed	GO:0007047	cellular cell wall organization
LOC_Os02g10300	polygalacturonase, putative, expressed	GO:0008152	metabolic process
LOC_Os02g10300	polygalacturonase, putative, expressed	GO:0042309	homoiothermy
LOC_Os02g10300	polygalacturonase, putative, expressed	GO:0050826	response to freezing
LOC_Os02g12660	protein kinase domain containing protein, putative, expressed	GO:0006468	protein amino acid phosphorylation
LOC_Os02g12660	protein kinase domain containing protein, putative, expressed	GO:0006950	response to stress
LOC_Os02g13510	receptor-like protein kinase 5 precursor, putative, expressed	GO:0006468	protein amino acid phosphorylation
LOC_Os02g13580	kinesin motor domain containing protein, expressed	GO:0007018	microtubule-based movement
LOC_Os02g15594	protein phosphatase 2C, putative, expressed	GO:0006470	protein amino acid dephosphorylation
LOC_Os02g15594	protein phosphatase 2C, putative, expressed	GO:0006807	nitrogen compound metabolic process
LOC_Os02g16909	dynein light chain type 1 domain containing protein, expressed	GO:0007017	microtubule-based process
LOC_Os02g17620	isochorismatase family protein, putative, expressed	GO:0008152	metabolic process
LOC_Os02g17780	ent-kaurene synthase, chloroplast precursor, putative, expressed	GO:0008152	metabolic process
LOC_Os02g17780	ent-kaurene synthase, chloroplast precursor, putative, expressed	GO:0009685	gibberellin metabolic process
LOC_Os02g17780	ent-kaurene synthase, chloroplast precursor, putative, expressed	GO:0051504	diterpene phytoalexin precursor biosynthetic process pathway
LOC_Os02g19820	nodulin MtN3 family protein, putative, expressed	GO:0007186	G-protein coupled receptor protein signaling pathway
LOC_Os02g22570	retrotransposon protein, putative, unclassified	GO:0015074	DNA integration
LOC_Os02g30810	OsSAUR10 - Auxin-responsive SAUR gene family member, expressed	GO:0009734	auxin mediated signaling pathway
LOC_Os02g30810	OsSAUR10 - Auxin-responsive SAUR gene family member, expressed	GO:0050896	response to stimulus
LOC_Os02g31940	potassium transporter, putative, expressed	GO:0006810	transport
LOC_Os02g31940	potassium transporter, putative, expressed	GO:0006811	ion transport
LOC_Os02g31940	potassium transporter, putative, expressed	GO:0006813	potassium ion transport
LOC_Os02g32730	neutral/alkaline invertase, putative, expressed	GO:0005978	glycogen biosynthetic process
LOC_Os02g33000	glycosyl hydrolases family 17, putative, expressed	GO:0005975	carbohydrate metabolic process
LOC_Os02g33000	glycosyl hydrolases family 17, putative, expressed	GO:0006508	proteolysis
LOC_Os02g35760	STRUBBELIG-RECEPTOR FAMILY 7 precursor, putative, expressed	GO:0006468	protein amino acid phosphorylation
LOC_Os02g36800	retrotransposon protein, putative, Ty1-copia subclass	GO:0015074	DNA integration
LOC_Os02g36924	OsMADS27 - MADS-box family gene with MIKCc type-box, expressed	GO:0006350	transcription
LOC_Os02g36924	OsMADS27 - MADS-box family gene with MIKCc type-box, expressed	GO:0006355	regulation of transcription, DNA-dependent
LOC_Os02g36924	OsMADS27 - MADS-box family gene with MIKCc type-box, expressed	GO:0045449	regulation of transcription
LOC_Os02g37300	heavy metal associated domain containing protein, expressed	GO:0030001	metal ion transport
LOC_Os02g39380	OsCML17 - Calmodulin-related calcium sensor protein, expressed	GO:0001539	ciliary or flagellar motility
LOC_Os02g42280	UDP-glucoronosyl/UDP-glucosyl transferase family protein, putative, expressed	GO:0008152	metabolic process
LOC_Os02g42570	ferredoxin-thioredoxin reductase, variable chain, putative, expressed	GO:0015979	photosynthesis
LOC_Os02g42570	ferredoxin-thioredoxin reductase, variable chain, putative, expressed	GO:0042309	homoiothermy
LOC_Os02g42570	ferredoxin-thioredoxin reductase, variable chain, putative, expressed	GO:0050826	response to freezing
LOC_Os02g44080	aquaporin protein, putative, expressed	GO:0006810	transport
LOC_Os02g44230	CPuORF22 - conserved peptide uORF-containing transcript, expressed	GO:0005992	trehalose biosynthetic process
LOC_Os02g44230	CPuORF22 - conserved peptide uORF-containing transcript, expressed	GO:0008152	metabolic process
LOC_Os02g44590	OsSub20 - Putative Subtilisin homologue, expressed	GO:0006508	proteolysis
LOC_Os02g44590	OsSub20 - Putative Subtilisin homologue, expressed	GO:0043086	negative regulation of catalytic activity
LOC_Os02g45380	MATE domain containing protein, expressed	GO:0006855	drug transmembrane transport
LOC_Os02g46030	MYB family transcription factor, putative, expressed	GO:0042309	homoiothermy
LOC_Os02g46030	MYB family transcription factor, putative, expressed	GO:0050826	response to freezing
LOC_Os02g46970	AMP-binding domain containing protein, expressed	GO:0008152	metabolic process
LOC_Os02g46970	AMP-binding domain containing protein, expressed	GO:0009698	phenylpropanoid metabolic process
LOC_Os02g47470	cytochrome P450, putative, expressed	GO:0006950	response to stress
LOC_Os02g47470	cytochrome P450, putative, expressed	GO:0009737	response to abscisic acid stimulus
LOC_Os02g47470	cytochrome P450, putative, expressed	GO:0022900	electron transport chain
LOC_Os02g47470	cytochrome P450, putative, expressed	GO:0030912	response to deep water
LOC_Os02g47470	cytochrome P450, putative, expressed	GO:0032940	secretion by cell
LOC_Os02g47470	cytochrome P450, putative, expressed	GO:0046345	abscisic acid catabolic process
LOC_Os02g47470	cytochrome P450, putative, expressed	GO:0055114	oxidation reduction
LOC_Os02g47610	nmrA-like family domain containing protein, expressed	GO:0006808	regulation of nitrogen utilization
LOC_Os02g47610	nmrA-like family domain containing protein, expressed	GO:0008152	metabolic process
LOC_Os02g50600	glycosyl transferase 8 domain containing protein, putative, expressed	GO:0006265	DNA topological change
LOC_Os02g50740	WD domain, G-beta repeat domain containing protein, expressed	GO:0007165	signal transduction
LOC_Os02g50770	peroxidase precursor, putative, expressed	GO:0006979	response to oxidative stress
LOC_Os02g50770	peroxidase precursor, putative, expressed	GO:0055114	oxidation reduction
LOC_Os02g52850	receptor-like protein kinase like protein, putative, expressed	GO:0006468	protein amino acid phosphorylation
LOC_Os02g52850	receptor-like protein kinase like protein, putative, expressed	GO:0006508	proteolysis
LOC_Os02g52850	receptor-like protein kinase like protein, putative, expressed	GO:0007596	blood coagulation
LOC_Os02g54590	serine threonine kinase, putative, expressed	GO:0006468	protein amino acid phosphorylation
LOC_Os02g54590	serine threonine kinase, putative, expressed	GO:0006950	response to stress
LOC_Os02g54890	UDP-glucuronate 4-epimerase, putative, expressed	GO:0005975	carbohydrate metabolic process
LOC_Os02g54890	UDP-glucuronate 4-epimerase, putative, expressed	GO:0006694	steroid biosynthetic process
LOC_Os02g54890	UDP-glucuronate 4-epimerase, putative, expressed	GO:0008152	metabolic process
LOC_Os02g54890	UDP-glucuronate 4-epimerase, putative, expressed	GO:0044237	cellular metabolic process
LOC_Os02g54890	UDP-glucuronate 4-epimerase, putative, expressed	GO:0045226	extracellular polysaccharide biosynthetic process
LOC_Os02g55400	ATPase 8, plasma membrane-type, putative, expressed	GO:0006754	ATP biosynthetic process
LOC_Os02g55400	ATPase 8, plasma membrane-type, putative, expressed	GO:0006812	cation transport
LOC_Os02g55400	ATPase 8, plasma membrane-type, putative, expressed	GO:0008152	metabolic process
LOC_Os02g56140	helix-loop-helix DNA-binding domain containing protein, expressed	GO:0045449	regulation of transcription
LOC_Os02g57790	ZOS2-19 - C2H2 zinc finger protein	GO:0006355	regulation of transcription, DNA-dependent
LOC_Os02g57790	ZOS2-19 - C2H2 zinc finger protein	GO:0006813	potassium ion transport
LOC_Os02g58610	protein kinase, putative, expressed	GO:0006468	protein amino acid phosphorylation
LOC_Os03g01020	pectinesterase inhibitor domain containing protein, putative, expressed	GO:0042309	homoiothermy
LOC_Os03g01020	pectinesterase inhibitor domain containing protein, putative, expressed	GO:0050826	response to freezing
LOC_Os03g01610	expansin precursor, putative, expressed	GO:0007047	cellular cell wall organization
LOC_Os03g01610	expansin precursor, putative, expressed	GO:0019953	sexual reproduction
LOC_Os03g01650	expansin precursor, putative, expressed	GO:0007047	cellular cell wall organization
LOC_Os03g01650	expansin precursor, putative, expressed	GO:0019953	sexual reproduction
LOC_Os03g01990	lysM domain containing protein, putative, expressed	GO:0016998	cell wall macromolecule catabolic process
LOC_Os03g02740	phospholipase D, putative, expressed	GO:0008152	metabolic process
LOC_Os03g02740	phospholipase D, putative, expressed	GO:0046470	phosphatidylcholine metabolic process
LOC_Os03g03540	no apical meristem protein, putative, expressed	GO:0045449	regulation of transcription
LOC_Os03g04770	beta-amylase, putative, expressed	GO:0000272	polysaccharide catabolic process
LOC_Os03g04770	beta-amylase, putative, expressed	GO:0005975	carbohydrate metabolic process
LOC_Os03g04770	beta-amylase, putative, expressed	GO:0008152	metabolic process
LOC_Os03g04770	beta-amylase, putative, expressed	GO:0042309	homoiothermy
LOC_Os03g04770	beta-amylase, putative, expressed	GO:0050826	response to freezing
LOC_Os03g06960	vesicle-associated membrane protein, putative, expressed	GO:0006810	transport
LOC_Os03g06960	vesicle-associated membrane protein, putative, expressed	GO:0016192	vesicle-mediated transport
LOC_Os03g08310	ZIM domain containing protein, putative, expressed	GO:0006412	translation
LOC_Os03g08310	ZIM domain containing protein, putative, expressed	GO:0042309	homoiothermy
LOC_Os03g08310	ZIM domain containing protein, putative, expressed	GO:0050826	response to freezing
LOC_Os03g11140	pleckstrin homology domain-containing protein-related taxo, putative, expressed	GO:0007165	signal transduction
LOC_Os03g12570	expressed protein	GO:0006306	DNA methylation
LOC_Os03g12570	expressed protein	GO:0006333	chromatin assembly or disassembly
LOC_Os03g12570	expressed protein	GO:0006468	protein amino acid phosphorylation
LOC_Os03g12890	aminotransferase domain containing protein, putative, expressed	GO:0008152	metabolic process
LOC_Os03g12890	aminotransferase domain containing protein, putative, expressed	GO:0009081	branched chain family amino acid metabolic process
LOC_Os03g15050	phosphoenolpyruvate carboxykinase, putative, expressed	GO:0006094	gluconeogenesis
LOC_Os03g18860	pectinesterase, putative, expressed	GO:0042545	cell wall modification
LOC_Os03g18900	retrotransposon protein, putative, Ty3-gypsy subclass, expressed	GO:0007186	G-protein coupled receptor protein signaling pathway
LOC_Os03g20410	aquaporin SIP2-1, putative, expressed	GO:0006810	transport
LOC_Os03g21880	THION28 - Plant thionin family protein precursor, expressed	GO:0042309	homoiothermy
LOC_Os03g21880	THION28 - Plant thionin family protein precursor, expressed	GO:0050826	response to freezing
LOC_Os03g24510	glycosyl transferase 8 domain containing protein, putative, expressed	GO:0008152	metabolic process
LOC_Os03g27170	ICE-like protease p20 domain containing protein, putative, expressed	GO:0006508	proteolysis
LOC_Os03g28140	1-phosphatidylinositol-4-phosphate 5-kinase/ zinc ion binding protein, putative, expressed	GO:0044267	cellular protein metabolic process
LOC_Os03g28140	1-phosphatidylinositol-4-phosphate 5-kinase/ zinc ion binding protein, putative, expressed	GO:0046488	phosphatidylinositol metabolic process
LOC_Os03g28300	protein kinase domain containing protein, expressed	GO:0006468	protein amino acid phosphorylation
LOC_Os03g30610	ubiquinone oxidoreductase, putative	GO:0055114	oxidation reduction
LOC_Os03g36279	retrotransposon protein, putative, Ty3-gypsy subclass, expressed	GO:0015074	DNA integration
LOC_Os03g41050	hypothetical protein	GO:0042309	homoiothermy
LOC_Os03g41050	hypothetical protein	GO:0050826	response to freezing
LOC_Os03g43510	expressed protein	GO:0042309	homoiothermy
LOC_Os03g43510	expressed protein	GO:0050826	response to freezing
LOC_Os03g45170	amino acid permease, putative, expressed	GO:0006412	translation
LOC_Os03g45170	amino acid permease, putative, expressed	GO:0006810	transport
LOC_Os03g45170	amino acid permease, putative, expressed	GO:0006865	amino acid transport
LOC_Os03g47010	glycosyl hydrolase family 10 protein, putative, expressed	GO:0005975	carbohydrate metabolic process
LOC_Os03g47010	glycosyl hydrolase family 10 protein, putative, expressed	GO:0008152	metabolic process
LOC_Os03g47010	glycosyl hydrolase family 10 protein, putative, expressed	GO:0045493	xylan catabolic process
LOC_Os03g50320	phosphatidylinositol 4-kinase PI4K, putative, expressed	GO:0046854	phosphoinositide phosphorylation
LOC_Os03g50320	phosphatidylinositol 4-kinase PI4K, putative, expressed	GO:0048015	phosphoinositide-mediated signaling
LOC_Os03g53730	flavoprotein wrbA, putative, expressed	GO:0016481	negative regulation of transcription
LOC_Os03g56310	5-nucleotidase domain-containing protein, putative, expressed	GO:0055114	oxidation reduction
LOC_Os03g57680	aldehyde oxidase, putative, expressed	GO:0006468	protein amino acid phosphorylation
LOC_Os03g57680	aldehyde oxidase, putative, expressed	GO:0009688	abscisic acid biosynthetic process
LOC_Os03g57680	aldehyde oxidase, putative, expressed	GO:0009851	auxin biosynthetic process
LOC_Os03g57680	aldehyde oxidase, putative, expressed	GO:0055114	oxidation reduction
LOC_Os03g59090	retrotransposon protein, putative, unclassified, expressed	GO:0016068	type I hypersensitivity
LOC_Os03g59090	retrotransposon protein, putative, unclassified, expressed	GO:0042309	homoiothermy
LOC_Os03g59090	retrotransposon protein, putative, unclassified, expressed	GO:0050826	response to freezing
LOC_Os03g59350	anthocyanin 3-O-beta-glucosyltransferase, putative, expressed	GO:0008152	metabolic process
LOC_Os03g61510	pectinesterase inhibitor domain containing protein, expressed	GO:0009306	protein secretion
LOC_Os03g62210	subtilisin N-terminal Region family protein, expressed	GO:0043086	negative regulation of catalytic activity
LOC_Os04g02690	pattern formation protein EMB30, putative, expressed	GO:0032012	regulation of ARF protein signal transduction
LOC_Os04g11150	retrotransposon protein, putative, Ty1-copia subclass	GO:0015074	DNA integration
LOC_Os04g12580	receptor-like protein kinase, putative	GO:0006468	protein amino acid phosphorylation
LOC_Os04g17130	retrotransposon protein, putative, unclassified	GO:0016043	cellular component organization
LOC_Os04g17130	retrotransposon protein, putative, unclassified	GO:0030036	actin cytoskeleton organization
LOC_Os04g30300	retrotransposon protein, putative, unclassified	GO:0006278	RNA-dependent DNA replication
LOC_Os04g32740	hydrolase, NUDIX family, domain containing protein, expressed	GO:0007186	G-protein coupled receptor protein signaling pathway
LOC_Os04g32890	retrotransposon protein, putative, unclassified, expressed	GO:0006313	transposition, DNA-mediated
LOC_Os04g34270	serine/threonine-protein kinase receptor precursor, putative, expressed	GO:0006468	protein amino acid phosphorylation
LOC_Os04g34270	serine/threonine-protein kinase receptor precursor, putative, expressed	GO:0048544	recognition of pollen
LOC_Os04g34360	serine/threonine-protein kinase receptor precursor, putative, expressed	GO:0006468	protein amino acid phosphorylation
LOC_Os04g34360	serine/threonine-protein kinase receptor precursor, putative, expressed	GO:0048544	recognition of pollen
LOC_Os04g40570	ABC transporter, ATP-binding protein, putative, expressed	GO:0006412	translation
LOC_Os04g40570	ABC transporter, ATP-binding protein, putative, expressed	GO:0006810	transport
LOC_Os04g41200	lipase, putative, expressed	GO:0006629	lipid metabolic process
LOC_Os04g44060	aquaporin protein, putative, expressed	GO:0006810	transport
LOC_Os04g44410	OsSCP25 - Putative Serine Carboxypeptidase homologue, expressed	GO:0006508	proteolysis
LOC_Os04g48880	fatty acid hydroxylase, putative, expressed	GO:0006265	DNA topological change
LOC_Os04g48880	fatty acid hydroxylase, putative, expressed	GO:0006633	fatty acid biosynthetic process
LOC_Os04g48880	fatty acid hydroxylase, putative, expressed	GO:0055114	oxidation reduction
LOC_Os04g48950	fringe-related protein, putative, expressed	GO:0042309	homoiothermy
LOC_Os04g48950	fringe-related protein, putative, expressed	GO:0050826	response to freezing
LOC_Os04g49690	FERONIA receptor-like kinase, putative, expressed	GO:0016068	type I hypersensitivity
LOC_Os04g51440	villin protein, putative, expressed	GO:0007010	cytoskeleton organization
LOC_Os04g51460	glycosyl hydrolases family 16, putative, expressed	GO:0005975	carbohydrate metabolic process
LOC_Os04g51460	glycosyl hydrolases family 16, putative, expressed	GO:0006073	cellular glucan metabolic process
LOC_Os04g51460	glycosyl hydrolases family 16, putative, expressed	GO:0015979	photosynthesis
LOC_Os04g51830	OsHKT1;4 - Na+ transporter, expressed	GO:0006810	transport
LOC_Os04g51830	OsHKT1;4 - Na+ transporter, expressed	GO:0006811	ion transport
LOC_Os04g51830	OsHKT1;4 - Na+ transporter, expressed	GO:0006812	cation transport
LOC_Os04g52090	AP2 domain containing protein, expressed	GO:0006350	transcription
LOC_Os04g52090	AP2 domain containing protein, expressed	GO:0006355	regulation of transcription, DNA-dependent
LOC_Os04g52090	AP2 domain containing protein, expressed	GO:0045449	regulation of transcription
LOC_Os04g53040	retrotransposon protein, putative, unclassified, expressed	GO:0006915	apoptosis
LOC_Os04g53040	retrotransposon protein, putative, unclassified, expressed	GO:0015074	DNA integration
LOC_Os04g53830	3-beta hydroxysteroid dehydrogenase/isomerase family protein, putative, expressed	GO:0008152	metabolic process
LOC_Os04g53830	3-beta hydroxysteroid dehydrogenase/isomerase family protein, putative, expressed	GO:0044237	cellular metabolic process
LOC_Os04g55780	conserved hypothetical protein	GO:0009094	L-phenylalanine biosynthetic process
LOC_Os04g56210	polyprenyl synthetase, putative, expressed	GO:0008299	isoprenoid biosynthetic process
LOC_Os04g57200	heavy metal transport/detoxification protein, putative, expressed	GO:0030001	metal ion transport
LOC_Os04g58620	potasium efflux antiporter protein, putative, expressed	GO:0006298	mismatch repair
LOC_Os04g58620	potasium efflux antiporter protein, putative, expressed	GO:0006810	transport
LOC_Os04g58620	potasium efflux antiporter protein, putative, expressed	GO:0006812	cation transport
LOC_Os04g58620	potasium efflux antiporter protein, putative, expressed	GO:0006813	potassium ion transport
LOC_Os04g58620	potasium efflux antiporter protein, putative, expressed	GO:0008152	metabolic process
LOC_Os04g59310	phospholipase C, putative, expressed	GO:0006355	regulation of transcription, DNA-dependent
LOC_Os04g59310	phospholipase C, putative, expressed	GO:0006629	lipid metabolic process
LOC_Os04g59310	phospholipase C, putative, expressed	GO:0023034	intracellular signaling pathway
LOC_Os04g59330	expressed protein	GO:0006468	protein amino acid phosphorylation
LOC_Os04g59610	expressed protein	GO:0006355	regulation of transcription, DNA-dependent
LOC_Os05g06480	inorganic H+ pyrophosphatase, putative, expressed	GO:0015992	proton transport
LOC_Os05g07670	solute carrier family 35 member E3, putative, expressed	GO:0009405	pathogenesis
LOC_Os05g07880	phospholipase D, putative, expressed	GO:0008152	metabolic process
LOC_Os05g07880	phospholipase D, putative, expressed	GO:0046470	phosphatidylcholine metabolic process
LOC_Os05g09050	MLO domain containing protein, putative	GO:0008219	cell death
LOC_Os05g09410	histidine-containing phosphotransfer protein 4, putative, expressed	GO:0000160	two-component signal transduction system (phosphorelay)
LOC_Os05g09728	expressed protein	GO:0007186	G-protein coupled receptor protein signaling pathway
LOC_Os05g09728	expressed protein	GO:0042309	homoiothermy
LOC_Os05g09728	expressed protein	GO:0050826	response to freezing
LOC_Os05g11810	gibberellin 2-beta-dioxygenase 1, putative, expressed	GO:0007186	G-protein coupled receptor protein signaling pathway
LOC_Os05g11810	gibberellin 2-beta-dioxygenase 1, putative, expressed	GO:0042309	homoiothermy
LOC_Os05g11810	gibberellin 2-beta-dioxygenase 1, putative, expressed	GO:0050826	response to freezing
LOC_Os05g11910	GDSL-like lipase/acylhydrolase, putative, expressed	GO:0006629	lipid metabolic process
LOC_Os05g28530	glutaredoxin, putative	GO:0045454	cell redox homeostasis
LOC_Os05g29740	invertase/pectin methylesterase inhibitor family protein, putative, expressed	GO:0042309	homoiothermy
LOC_Os05g29740	invertase/pectin methylesterase inhibitor family protein, putative, expressed	GO:0050826	response to freezing
LOC_Os05g33140	CHIT5 - Chitinase family protein precursor, expressed	GO:0005975	carbohydrate metabolic process
LOC_Os05g33140	CHIT5 - Chitinase family protein precursor, expressed	GO:0006032	chitin catabolic process
LOC_Os05g33140	CHIT5 - Chitinase family protein precursor, expressed	GO:0008152	metabolic process
LOC_Os05g33140	CHIT5 - Chitinase family protein precursor, expressed	GO:0016998	cell wall macromolecule catabolic process
LOC_Os05g36260	soluble inorganic pyrophosphatase, putative, expressed	GO:0006796	phosphate metabolic process
LOC_Os05g37130	glycosyl hydrolases family 17, putative, expressed	GO:0005975	carbohydrate metabolic process
LOC_Os05g38290	protein phosphatase 2C, putative, expressed	GO:0006470	protein amino acid dephosphorylation
LOC_Os05g40190	thioredoxin, putative, expressed	GO:0045454	cell redox homeostasis
LOC_Os05g40230	vacuolar ATP synthase subunit E, putative, expressed	GO:0015986	ATP synthesis coupled proton transport
LOC_Os05g41590	glycerol-3-phosphate dehydrogenase, putative, expressed	GO:0005975	carbohydrate metabolic process
LOC_Os05g41590	glycerol-3-phosphate dehydrogenase, putative, expressed	GO:0006072	glycerol-3-phosphate metabolic process
LOC_Os05g41590	glycerol-3-phosphate dehydrogenase, putative, expressed	GO:0008152	metabolic process
LOC_Os05g41590	glycerol-3-phosphate dehydrogenase, putative, expressed	GO:0046168	glycerol-3-phosphate catabolic process
LOC_Os05g41590	glycerol-3-phosphate dehydrogenase, putative, expressed	GO:0055114	oxidation reduction
LOC_Os05g42140	methyltransferase domain containing protein, expressed	GO:0008152	metabolic process
LOC_Os05g49900	3-ketoacyl-CoA synthase, putative, expressed	GO:0006633	fatty acid biosynthetic process
LOC_Os05g49900	3-ketoacyl-CoA synthase, putative, expressed	GO:0008152	metabolic process
LOC_Os05g50830	protein kinase family protein, putative, expressed	GO:0006468	protein amino acid phosphorylation
LOC_Os05g51750	aspartyl protease family protein, putative, expressed	GO:0005975	carbohydrate metabolic process
LOC_Os05g51750	aspartyl protease family protein, putative, expressed	GO:0006508	proteolysis
LOC_Os06g04450	Sec1 family transport protein, putative, expressed	GO:0006810	transport
LOC_Os06g04450	Sec1 family transport protein, putative, expressed	GO:0006904	vesicle docking involved in exocytosis
LOC_Os06g04450	Sec1 family transport protein, putative, expressed	GO:0015031	protein transport
LOC_Os06g04450	Sec1 family transport protein, putative, expressed	GO:0016192	vesicle-mediated transport
LOC_Os06g04840	leucine rich repeat protein, putative, expressed	GO:0006952	defense response
LOC_Os06g06290	GDSL-like lipase/acylhydrolase, putative, expressed	GO:0006629	lipid metabolic process
LOC_Os06g08310	plasma membrane ATPase, putative, expressed	GO:0006754	ATP biosynthetic process
LOC_Os06g08310	plasma membrane ATPase, putative, expressed	GO:0006812	cation transport
LOC_Os06g08310	plasma membrane ATPase, putative, expressed	GO:0008152	metabolic process
LOC_Os06g08380	1,3-beta-glucan synthase component domain containing protein, expressed	GO:0006075	1,3-beta-glucan biosynthetic process
LOC_Os06g08810	NAD dependent epimerase/dehydratase family protein, putative, expressed	GO:0005975	carbohydrate metabolic process
LOC_Os06g08810	NAD dependent epimerase/dehydratase family protein, putative, expressed	GO:0006694	steroid biosynthetic process
LOC_Os06g08810	NAD dependent epimerase/dehydratase family protein, putative, expressed	GO:0008152	metabolic process
LOC_Os06g08810	NAD dependent epimerase/dehydratase family protein, putative, expressed	GO:0009058	biosynthetic process
LOC_Os06g08810	NAD dependent epimerase/dehydratase family protein, putative, expressed	GO:0044237	cellular metabolic process
LOC_Os06g08810	NAD dependent epimerase/dehydratase family protein, putative, expressed	GO:0045226	extracellular polysaccharide biosynthetic process
LOC_Os06g09230	serine threonine kinase, putative, expressed	GO:0006468	protein amino acid phosphorylation
LOC_Os06g09230	serine threonine kinase, putative, expressed	GO:0006950	response to stress
LOC_Os06g09860	expressed protein	GO:0006265	DNA topological change
LOC_Os06g09860	expressed protein	GO:0006468	protein amino acid phosphorylation
LOC_Os06g10970	xyloglucan fucosyltransferase, putative, expressed	GO:0042546	cell wall biogenesis
LOC_Os06g11130	gibberellin receptor GID1L2, putative, expressed	GO:0008152	metabolic process
LOC_Os06g25439	NAD dependent epimerase/dehydratase family protein, putative, expressed	GO:0008152	metabolic process
LOC_Os06g25439	NAD dependent epimerase/dehydratase family protein, putative, expressed	GO:0044237	cellular metabolic process
LOC_Os06g30310	alpha-glucan water dikinase, chloroplast precursor, putative, expressed	GO:0016310	phosphorylation
LOC_Os06g33170	exocyst complex component 6, putative, expressed	GO:0006904	vesicle docking involved in exocytosis
LOC_Os06g35320	polygalacturonase, putative, expressed	GO:0005975	carbohydrate metabolic process
LOC_Os06g35320	polygalacturonase, putative, expressed	GO:0007047	cellular cell wall organization
LOC_Os06g35320	polygalacturonase, putative, expressed	GO:0008152	metabolic process
LOC_Os06g35370	polygalacturonase, putative, expressed	GO:0005975	carbohydrate metabolic process
LOC_Os06g35370	polygalacturonase, putative, expressed	GO:0007047	cellular cell wall organization
LOC_Os06g35370	polygalacturonase, putative, expressed	GO:0008152	metabolic process
LOC_Os06g39050	syntaxin, putative, expressed	GO:0006886	intracellular protein transport
LOC_Os06g39050	syntaxin, putative, expressed	GO:0016192	vesicle-mediated transport
LOC_Os06g40570	GRAM and C2 domains containing protein, putative, expressed	GO:0006955	immune response
LOC_Os06g40570	GRAM and C2 domains containing protein, putative, expressed	GO:0010152	pollen maturation
LOC_Os06g40570	GRAM and C2 domains containing protein, putative, expressed	GO:0019722	calcium-mediated signaling
LOC_Os06g40570	GRAM and C2 domains containing protein, putative, expressed	GO:0019882	antigen processing and presentation
LOC_Os06g40570	GRAM and C2 domains containing protein, putative, expressed	GO:0048015	phosphoinositide-mediated signaling
LOC_Os06g40890	polygalacturonase, putative, expressed	GO:0005975	carbohydrate metabolic process
LOC_Os06g40890	polygalacturonase, putative, expressed	GO:0007047	cellular cell wall organization
LOC_Os06g40890	polygalacturonase, putative, expressed	GO:0008152	metabolic process
LOC_Os06g43410	cytochrome P450, putative, expressed	GO:0055114	oxidation reduction
LOC_Os06g45140	bZIP transcription factor domain containing protein, expressed	GO:0006355	regulation of transcription, DNA-dependent
LOC_Os06g45140	bZIP transcription factor domain containing protein, expressed	GO:0045449	regulation of transcription
LOC_Os06g45240	inactive receptor kinase At2g26730 precursor, putative, expressed	GO:0006468	protein amino acid phosphorylation
LOC_Os06g45930	conserved hypothetical protein	GO:0009094	L-phenylalanine biosynthetic process
LOC_Os06g46480	expressed protein	GO:0008152	metabolic process
LOC_Os06g49240	PTR-like peptide transporter, putatuve	GO:0006857	oligopeptide transport
LOC_Os07g02780	STE_MEKK_ste11_MAP3K.20 - STE kinases include homologs to sterile 7, sterile 11 and sterile 20 from yeast, expressed	GO:0006468	protein amino acid phosphorylation
LOC_Os07g04430	expressed protein	GO:0045449	regulation of transcription
LOC_Os07g04520	protein kinase, putative, expressed	GO:0006468	protein amino acid phosphorylation
LOC_Os07g05820	hydroxyacid oxidase 1, putative, expressed	GO:0008152	metabolic process
LOC_Os07g06800	3-oxo-5-alpha-steroid 4-dehydrogenase, putative, expressed	GO:0006629	lipid metabolic process
LOC_Os07g07910	potassium channel AKT1, putative, expressed	GO:0006810	transport
LOC_Os07g07910	potassium channel AKT1, putative, expressed	GO:0006811	ion transport
LOC_Os07g07910	potassium channel AKT1, putative, expressed	GO:0006813	potassium ion transport
LOC_Os07g20370	retrotransposon, putative, centromere-specific	GO:0006278	RNA-dependent DNA replication
LOC_Os07g20370	retrotransposon, putative, centromere-specific	GO:0017004	cytochrome complex assembly
LOC_Os07g27750	expressed protein	GO:0006886	intracellular protein transport
LOC_Os07g27750	expressed protein	GO:0016192	vesicle-mediated transport
LOC_Os07g28930	expressed protein	GO:0006468	protein amino acid phosphorylation
LOC_Os07g30160	trehalose phosphatase, putative, expressed	GO:0005992	trehalose biosynthetic process
LOC_Os07g30160	trehalose phosphatase, putative, expressed	GO:0008152	metabolic process
LOC_Os07g30960	monooxygenase, putative, expressed	GO:0008152	metabolic process
LOC_Os07g32570	OsAPRL1 adenosine 5'-phosphosulfate reductase-like OsAPRL1, expressed	GO:0008152	metabolic process
LOC_Os07g32570	OsAPRL1 adenosine 5'-phosphosulfate reductase-like OsAPRL1, expressed	GO:0019419	sulfate reduction
LOC_Os07g32570	OsAPRL1 adenosine 5'-phosphosulfate reductase-like OsAPRL1, expressed	GO:0042309	homoiothermy
LOC_Os07g32570	OsAPRL1 adenosine 5'-phosphosulfate reductase-like OsAPRL1, expressed	GO:0045454	cell redox homeostasis
LOC_Os07g32570	OsAPRL1 adenosine 5'-phosphosulfate reductase-like OsAPRL1, expressed	GO:0050826	response to freezing
LOC_Os07g32570	OsAPRL1 adenosine 5'-phosphosulfate reductase-like OsAPRL1, expressed	GO:0055114	oxidation reduction
LOC_Os07g33850	ras-related protein, putative, expressed	GO:0006886	intracellular protein transport
LOC_Os07g33850	ras-related protein, putative, expressed	GO:0006913	nucleocytoplasmic transport
LOC_Os07g33850	ras-related protein, putative, expressed	GO:0007165	signal transduction
LOC_Os07g33850	ras-related protein, putative, expressed	GO:0007264	small GTPase mediated signal transduction
LOC_Os07g33850	ras-related protein, putative, expressed	GO:0015031	protein transport
LOC_Os07g35970	SMP-30/Gluconolaconase/LRE-like region containing protein, expressed	GO:0007186	G-protein coupled receptor protein signaling pathway
LOC_Os07g35970	SMP-30/Gluconolaconase/LRE-like region containing protein, expressed	GO:0009058	biosynthetic process
LOC_Os07g42160	HD domain containing protein, putative, expressed	GO:0015969	guanosine tetraphosphate metabolic process
LOC_Os07g47120	beta-amylase, putative, expressed	GO:0000272	polysaccharide catabolic process
LOC_Os07g47120	beta-amylase, putative, expressed	GO:0005975	carbohydrate metabolic process
LOC_Os08g01330	no apical meristem protein, putative, expressed	GO:0045449	regulation of transcription
LOC_Os08g02450	ATCHX, putative, expressed	GO:0006810	transport
LOC_Os08g02450	ATCHX, putative, expressed	GO:0006812	cation transport
LOC_Os08g04890	OsCML32 - Calmodulin-related calcium sensor protein, expressed	GO:0001539	ciliary or flagellar motility
LOC_Os08g05340	expressed protein	GO:0006508	proteolysis
LOC_Os08g06050	OsTOP6A2 - Topoisomerase 6 subunit A homolog 2, expressed	GO:0006259	DNA metabolic process
LOC_Os08g06050	OsTOP6A2 - Topoisomerase 6 subunit A homolog 2, expressed	GO:0006265	DNA topological change
LOC_Os08g06090	zinc finger, C3HC4 type domain containing protein, expressed	GO:0042309	homoiothermy
LOC_Os08g06090	zinc finger, C3HC4 type domain containing protein, expressed	GO:0050826	response to freezing
LOC_Os08g06380	CSLF6 - cellulose synthase-like family F; beta1,3;1,4 glucan synthase, expressed	GO:0007047	cellular cell wall organization
LOC_Os08g06380	CSLF6 - cellulose synthase-like family F; beta1,3;1,4 glucan synthase, expressed	GO:0030244	cellulose biosynthetic process
LOC_Os08g12160	expressed protein	GO:0008150	biological_process
LOC_Os08g13980	glycosyl hydrolases family 16, putative, expressed	GO:0005975	carbohydrate metabolic process
LOC_Os08g13980	glycosyl hydrolases family 16, putative, expressed	GO:0006073	cellular glucan metabolic process
LOC_Os08g25710	CSLD3 - cellulose synthase-like family D, expressed	GO:0030244	cellulose biosynthetic process
LOC_Os08g25830	conserved hypothetical protein	GO:0006813	potassium ion transport
LOC_Os08g28730	NAD dependent epimerase/dehydratase family protein, putative, expressed	GO:0005975	carbohydrate metabolic process
LOC_Os08g28730	NAD dependent epimerase/dehydratase family protein, putative, expressed	GO:0006012	galactose metabolic process
LOC_Os08g28730	NAD dependent epimerase/dehydratase family protein, putative, expressed	GO:0006694	steroid biosynthetic process
LOC_Os08g28730	NAD dependent epimerase/dehydratase family protein, putative, expressed	GO:0008152	metabolic process
LOC_Os08g28730	NAD dependent epimerase/dehydratase family protein, putative, expressed	GO:0009058	biosynthetic process
LOC_Os08g28730	NAD dependent epimerase/dehydratase family protein, putative, expressed	GO:0044237	cellular metabolic process
LOC_Os08g28730	NAD dependent epimerase/dehydratase family protein, putative, expressed	GO:0045226	extracellular polysaccharide biosynthetic process
LOC_Os08g31219	ribosomal protein L27, putative, expressed	GO:0006412	translation
LOC_Os08g31760	expressed protein	GO:0006334	nucleosome assembly
LOC_Os08g32060	spotted leaf 11, putative, expressed	GO:0016567	protein ubiquitination
LOC_Os08g32080	CPuORF27 - conserved peptide uORF-containing transcript, expressed	GO:0006350	transcription
LOC_Os08g32080	CPuORF27 - conserved peptide uORF-containing transcript, expressed	GO:0006355	regulation of transcription, DNA-dependent
LOC_Os08g32080	CPuORF27 - conserved peptide uORF-containing transcript, expressed	GO:0045449	regulation of transcription
LOC_Os08g35620	HD domain containing protein, putative, expressed	GO:0006508	proteolysis
LOC_Os08g35620	HD domain containing protein, putative, expressed	GO:0015969	guanosine tetraphosphate metabolic process
LOC_Os08g36560	emp24/gp25L/p24 family protein, putative	GO:0006810	transport
LOC_Os08g37570	spotted leaf 11, putative, expressed	GO:0016567	protein ubiquitination
LOC_Os08g38250	skin secretory protein xP2 precursor, putative, expressed	GO:0006355	regulation of transcription, DNA-dependent
LOC_Os08g38250	skin secretory protein xP2 precursor, putative, expressed	GO:0042309	homoiothermy
LOC_Os08g38250	skin secretory protein xP2 precursor, putative, expressed	GO:0050826	response to freezing
LOC_Os08g38590	OsMADS62 - MADS-box family gene with MIKC* type-box, expressed	GO:0006350	transcription
LOC_Os08g38590	OsMADS62 - MADS-box family gene with MIKC* type-box, expressed	GO:0006355	regulation of transcription, DNA-dependent
LOC_Os08g38590	OsMADS62 - MADS-box family gene with MIKC* type-box, expressed	GO:0045449	regulation of transcription
LOC_Os08g38730	expressed protein	GO:0042309	homoiothermy
LOC_Os08g38730	expressed protein	GO:0050826	response to freezing
LOC_Os08g39530	hypothetical protein	GO:0006955	immune response
LOC_Os08g40180	3-hydroxy-3-methylglutaryl-coenzyme A reductase, putative, expressed	GO:0008299	isoprenoid biosynthetic process
LOC_Os08g40180	3-hydroxy-3-methylglutaryl-coenzyme A reductase, putative, expressed	GO:0015936	coenzyme A metabolic process
LOC_Os08g40180	3-hydroxy-3-methylglutaryl-coenzyme A reductase, putative, expressed	GO:0055114	oxidation reduction
LOC_Os08g40590	oxysterol-binding protein, putative, expressed	GO:0008202	steroid metabolic process
LOC_Os08g40990	receptor-like protein kinase 1, putative, expressed	GO:0006468	protein amino acid phosphorylation
LOC_Os08g41440	UDP-glucuronate 4-epimerase, putative, expressed	GO:0005975	carbohydrate metabolic process
LOC_Os08g41440	UDP-glucuronate 4-epimerase, putative, expressed	GO:0006694	steroid biosynthetic process
LOC_Os08g41440	UDP-glucuronate 4-epimerase, putative, expressed	GO:0008152	metabolic process
LOC_Os08g41440	UDP-glucuronate 4-epimerase, putative, expressed	GO:0044237	cellular metabolic process
LOC_Os08g41440	UDP-glucuronate 4-epimerase, putative, expressed	GO:0045226	extracellular polysaccharide biosynthetic process
LOC_Os08g42530	SFC, putative, expressed	GO:0006265	DNA topological change
LOC_Os08g42530	SFC, putative, expressed	GO:0032312	regulation of ARF GTPase activity
LOC_Os08g43570	beta-galactosidase precursor, putative, expressed	GO:0005975	carbohydrate metabolic process
LOC_Os08g43570	beta-galactosidase precursor, putative, expressed	GO:0008152	metabolic process
LOC_Os08g43690	transporter, monovalent cation:proton antiporter-2 family, putative, expressed	GO:0006810	transport
LOC_Os08g43690	transporter, monovalent cation:proton antiporter-2 family, putative, expressed	GO:0006812	cation transport
LOC_Os09g10740	mitochondrial import inner membrane translocase subunit Tim17, putative, expressed	GO:0015031	protein transport
LOC_Os09g12620	GPI-anchored protein, putative, expressed	GO:0042309	homoiothermy
LOC_Os09g12620	GPI-anchored protein, putative, expressed	GO:0050826	response to freezing
LOC_Os09g20390	uncharacterized glycosyl hydrolase Rv2006/MT2062, putative, expressed	GO:0005992	trehalose biosynthetic process
LOC_Os09g20390	uncharacterized glycosyl hydrolase Rv2006/MT2062, putative, expressed	GO:0008152	metabolic process
LOC_Os09g22090	mannose-6-phosphate isomerase, putative, expressed	GO:0005975	carbohydrate metabolic process
LOC_Os09g26360	pectinesterase, putative, expressed	GO:0042545	cell wall modification
LOC_Os09g28130	carbonic anhydrase family protein, putative, expressed	GO:0006730	one-carbon metabolic process
LOC_Os09g28150	bifunctional monodehydroascorbate reductase and carbonic anhydrasenectarin-3 precursor, putative, expressed	GO:0006730	one-carbon metabolic process
LOC_Os09g29050	mitochondrial carrier protein, putative	GO:0006810	transport
LOC_Os09g29050	mitochondrial carrier protein, putative	GO:0006839	mitochondrial transport
LOC_Os09g29990	skin secretory protein xP2 precursor, putative, expressed	GO:0016068	type I hypersensitivity
LOC_Os09g29990	skin secretory protein xP2 precursor, putative, expressed	GO:0042309	homoiothermy
LOC_Os09g29990	skin secretory protein xP2 precursor, putative, expressed	GO:0050826	response to freezing
LOC_Os09g31310	acetyltransferase, GNAT family, putative, expressed	GO:0008152	metabolic process
LOC_Os09g35030	dehydration-responsive element-binding protein, putative, expressed	GO:0006350	transcription
LOC_Os09g35030	dehydration-responsive element-binding protein, putative, expressed	GO:0006355	regulation of transcription, DNA-dependent
LOC_Os09g35030	dehydration-responsive element-binding protein, putative, expressed	GO:0006950	response to stress
LOC_Os09g35030	dehydration-responsive element-binding protein, putative, expressed	GO:0045449	regulation of transcription
LOC_Os09g36280	glycosyl hydrolases family 17, putative, expressed	GO:0005975	carbohydrate metabolic process
LOC_Os09g36280	glycosyl hydrolases family 17, putative, expressed	GO:0008152	metabolic process
LOC_Os09g37300	transporter, monovalent cation:proton antiporter-2 family, putative, expressed	GO:0006810	transport
LOC_Os09g37300	transporter, monovalent cation:proton antiporter-2 family, putative, expressed	GO:0006812	cation transport
LOC_Os09g37480	OsSAUR53 - Auxin-responsive SAUR gene family member, expressed	GO:0009734	auxin mediated signaling pathway
LOC_Os09g37480	OsSAUR53 - Auxin-responsive SAUR gene family member, expressed	GO:0050896	response to stimulus
LOC_Os09g37790	S-locus-specific glycoprotein S13 precursor, putative, expressed	GO:0048544	recognition of pollen
LOC_Os10g01560	serine/threonine-protein kinase, putative, expressed	GO:0006468	protein amino acid phosphorylation
LOC_Os10g05650	transposon protein, putative, unclassified	GO:0009058	biosynthetic process
LOC_Os10g11750	LTPL89 - Protease inhibitor/seed storage/LTP family protein precursor, expressed	GO:0042309	homoiothermy
LOC_Os10g11750	LTPL89 - Protease inhibitor/seed storage/LTP family protein precursor, expressed	GO:0050826	response to freezing
LOC_Os10g11860	MATE efflux family protein, putative, expressed	GO:0006855	drug transmembrane transport
LOC_Os10g11980	transferase family protein, putative, expressed	GO:0042309	homoiothermy
LOC_Os10g11980	transferase family protein, putative, expressed	GO:0050826	response to freezing
LOC_Os10g21070	retrotransposon protein, putative, unclassified, expressed	GO:0006278	RNA-dependent DNA replication
LOC_Os10g22450	inositol-3-phosphate synthase, putative, expressed	GO:0006021	inositol biosynthetic process
LOC_Os10g22450	inositol-3-phosphate synthase, putative, expressed	GO:0008152	metabolic process
LOC_Os10g22450	inositol-3-phosphate synthase, putative, expressed	GO:0008654	phospholipid biosynthetic process
LOC_Os10g26470	sucrose transporter, putativ, expressed	GO:0007186	G-protein coupled receptor protein signaling pathway
LOC_Os10g26470	sucrose transporter, putativ, expressed	GO:0015770	sucrose transport
LOC_Os10g29470	dehydrogenase, putative, expressed	GO:0008152	metabolic process
LOC_Os10g29470	dehydrogenase, putative, expressed	GO:0055114	oxidation reduction
LOC_Os10g29610	DUF623 domain containing protein	GO:0042309	homoiothermy
LOC_Os10g29610	DUF623 domain containing protein	GO:0050826	response to freezing
LOC_Os10g37740	CGMC_GSK.9 - CGMC includes CDA, MAPK, GSK3, and CLKC kinases, expressed	GO:0006468	protein amino acid phosphorylation
LOC_Os10g39950	viral A-type inclusion protein repeat containing protein, expressed	GO:0007165	signal transduction
LOC_Os10g40950	polyol transporter 5, putative, expressed	GO:0006810	transport
LOC_Os10g40950	polyol transporter 5, putative, expressed	GO:0008643	carbohydrate transport
LOC_Os10g40950	polyol transporter 5, putative, expressed	GO:0055085	transmembrane transport
LOC_Os11g01820	ATCHX, putative, expressed	GO:0006810	transport
LOC_Os11g01820	ATCHX, putative, expressed	GO:0006812	cation transport
LOC_Os11g03070	ATCHX, putative, expressed	GO:0006810	transport
LOC_Os11g03070	ATCHX, putative, expressed	GO:0006812	cation transport
LOC_Os11g04560	calmodulin-like protein 1, putative, expressed	GO:0001539	ciliary or flagellar motility
LOC_Os11g06180	nodulation-signaling pathway 2 protein, putative	GO:0006350	transcription
LOC_Os11g06180	nodulation-signaling pathway 2 protein, putative	GO:0045449	regulation of transcription
LOC_Os11g06700	exo70 exocyst complex subunit, putative, expressed	GO:0006887	exocytosis
LOC_Os11g08760	pectinesterase family protein	GO:0042545	cell wall modification
LOC_Os11g16350	expressed protein	GO:0016068	type I hypersensitivity
LOC_Os11g16350	expressed protein	GO:0042309	homoiothermy
LOC_Os11g16350	expressed protein	GO:0050826	response to freezing
LOC_Os11g19140	methyltransferase domain containing protein	GO:0006694	steroid biosynthetic process
LOC_Os11g19140	methyltransferase domain containing protein	GO:0008152	metabolic process
LOC_Os11g26920	transposon protein, putative, Mariner sub-class	GO:0008152	metabolic process
LOC_Os11g28610	transporter family protein, putative, expressed	GO:0006810	transport
LOC_Os11g28610	transporter family protein, putative, expressed	GO:0055085	transmembrane transport
LOC_Os11g32960	zinc finger DHHC domain-containing protein, putative, expressed	GO:0007275	multicellular organismal development
LOC_Os11g40550	receptor kinase, putative, expressed	GO:0006468	protein amino acid phosphorylation
LOC_Os11g40550	receptor kinase, putative, expressed	GO:0042309	homoiothermy
LOC_Os11g40550	receptor kinase, putative, expressed	GO:0050826	response to freezing
LOC_Os11g42440	expressed protein	GO:0006468	protein amino acid phosphorylation
LOC_Os11g43740	OsMADS68 - MADS-box family gene with MIKC* type-box, expressed	GO:0006350	transcription
LOC_Os11g43740	OsMADS68 - MADS-box family gene with MIKC* type-box, expressed	GO:0006355	regulation of transcription, DNA-dependent
LOC_Os11g43740	OsMADS68 - MADS-box family gene with MIKC* type-box, expressed	GO:0045449	regulation of transcription
LOC_Os11g43830	pectinesterase, putative, expressed	GO:0042545	cell wall modification
LOC_Os11g44880	kinesin-4, putative, expressed	GO:0007018	microtubule-based movement
LOC_Os11g45720	pectinesterase, putative, expressed	GO:0042545	cell wall modification
LOC_Os11g45730	pectinesterase, putative, expressed	GO:0042545	cell wall modification
LOC_Os12g04700	phosphatidylinositol-4-phosphate 5-kinase, putative, expressed	GO:0046488	phosphatidylinositol metabolic process
LOC_Os12g06570	cyclic nucleotide-gated ion channel, putative, expressed	GO:0006810	transport
LOC_Os12g06570	cyclic nucleotide-gated ion channel, putative, expressed	GO:0006811	ion transport
LOC_Os12g06570	cyclic nucleotide-gated ion channel, putative, expressed	GO:0006813	potassium ion transport
LOC_Os12g06840	ATEXO70C2, putative, expressed	GO:0006887	exocytosis
LOC_Os12g08760	carboxyvinyl-carboxyphosphonate phosphorylmutase, putative, expressed	GO:0008152	metabolic process
LOC_Os12g10330	NB-ARC domain containing protein, expressed	GO:0006915	apoptosis
LOC_Os12g10330	NB-ARC domain containing protein, expressed	GO:0006952	defense response
LOC_Os12g12730	OsCML28 - Calmodulin-related calcium sensor protein, expressed	GO:0001539	ciliary or flagellar motility
LOC_Os12g17070	radical SAM enzyme, putative, expressed	GO:0006779	porphyrin biosynthetic process
LOC_Os12g20150	phosphoglucan, water dikinase, chloroplast precursor, putative, expressed	GO:0005975	carbohydrate metabolic process
LOC_Os12g20150	phosphoglucan, water dikinase, chloroplast precursor, putative, expressed	GO:0016310	phosphorylation
LOC_Os12g30500	DUF593 domain containing protein, expressed	GO:0006457	protein folding
LOC_Os12g30500	DUF593 domain containing protein, expressed	GO:0015031	protein transport
LOC_Os12g32760	transporter family protein, putative, expressed	GO:0006810	transport
LOC_Os12g32760	transporter family protein, putative, expressed	GO:0008643	carbohydrate transport
LOC_Os12g32760	transporter family protein, putative, expressed	GO:0055085	transmembrane transport
LOC_Os12g36040	expansin precursor, putative, expressed	GO:0007047	cellular cell wall organization
LOC_Os12g36040	expansin precursor, putative, expressed	GO:0009664	plant-type cell wall organization
LOC_Os12g36040	expansin precursor, putative, expressed	GO:0051260	protein homooligomerization
LOC_Os12g37480	invertase/pectin methylesterase inhibitor family protein, putative, expressed	GO:0006355	regulation of transcription, DNA-dependent
LOC_Os12g37480	invertase/pectin methylesterase inhibitor family protein, putative, expressed	GO:0042309	homoiothermy
LOC_Os12g37480	invertase/pectin methylesterase inhibitor family protein, putative, expressed	GO:0050826	response to freezing
LOC_Os12g37660	pectinesterase, putative, expressed	GO:0042545	cell wall modification
LOC_Os12g42660	AGC_AGC_other_GWLd.1 - ACG kinases include homologs to PKA, PKG and PKC, expressed	GO:0006468	protein amino acid phosphorylation

## Sheet: Table S3
Table S3. RNA-seq result of three prephenate dehydratases genes that down regulated in ossndp3
Locus_ID	WT_1	WT_2	WT_3	ossndp3_1	ossndp3_2	ossndp3_3	log2 fold change	p-value
LOC_Os04g55780	8.99686	9.18571	9.21806	7.81571	7.90681	7.95839	-1.24471	6.18127e-34
LOC_Os06g45930	9.77546	9.85906	9.84638	8.60607	8.59662	8.63646	-1.21635	1.86128e-53
LOC_Os07g32774	7.54141	7.2741	7.40696	6.48488	6.77004	6.2661	-0.873246	6.21653e-07

## Sheet: Table S4
Table S4. RNA-seq result of three pollen-preferential ATPases downregulated in ossndp3
Locus_ID	WT_1	WT_2	WT_3	ossndp3_1	ossndp3_2	ossndp3_3	log2 fold change	p-value
LOC_Os05g25550	13.3825	13.3628	13.5402	12.7674	12.7199	12.65	-0.718007	3.40416e-49
LOC_Os02g55400	15.8251	15.8635	16.003	14.8462	14.8499	14.7851	-1.07198	1.24983e-133
LOC_Os06g08310	15.8745	15.9404	16.0929	14.8017	14.7763	14.6749	-1.22023	1.30922e-133

## Sheet: Table S5
Table S5. Primer sequences used in this study
Primer name	Sequence
2C-40537-F	GACCTAGCTTCTTGGCCATG
2C-40537-R	GGAATATCCCTAGACGTCTC
GTD5 cas F	GGCAGGCCGCCTCCAGAAGGTCGA
GTD6 cas R	AAACTCGACCTTCTGGAGGCGGCC
SNDP1 RT F	ATCAAGACCTCTTGAACACC
SNDP1 RT R	TGCCTTAACTTTTGTGAAGC
SNDP2 RT F	TTGTGAGGAACTTCCTCCTA
SNDP2 RT R	CGACATTCTCATCTCGTGAT
GTD5 RT F	GTCCTAGGCAACAAGTACCA
GTD5 RT R	CTTTGTCGGAGCGCATGCAG
GTD5 GUS F	CGCCCGGATCAAGCTTTCGATGCTGCTCTGGATCCACAG
GTD5 GUS R	TAGTGTTAACAAGCTTCTATATCAACCAATCACAATTAA
Pgreen GTD5 F	GCTCACTAGTTCTAGATCGTCAGCCGCCGTGATGCC
Pgreen GTD5 R	AATTATCTAGTCTAGACGAGCTCCATCACCGCTTCTTG
Pgreen OsSNDP1 F	GCTCACTAGTTCTAGAACAGAAGTCCTGTCGAGACC
Pgreen OsSNDP1 R	AATTATCTAGTCTAGAGAATCGTCCTTTGCCAACGATG
Pgreen OsSNDP2 F	GCTCACTAGTTCTAGAACAGAAGTCCTATCAAGACCTC
Pgreen OsSNDP2 R	AATTATCTAGTCTAGAGTTACACATGGAATCGTCTTTTGC
OsSNDP2 ptg F	TAGGTCTCCGCGATATGATTTGTTTTAGAGCTAGAA
OsSNDP2 ptg R	CGGGTCTCATCGCTGAAGAAGTGCACCAGCCGGG
OsSNDP3 ptg F	TAGGTCTCCGCACTACCCGCAGTTTTAGAGCTAGAA
OsSNDP3 ptg R	CGGGTCTCAGTGCTCGAGCACTGCACCAGCCGGG
RGT D1F	CACGACAGGGAGGGGACGT
RGT D1R	CAGTTCAGAAGAGCGGTGTG
RGT D2F	ACTGCTGACATCCCCAAGGA
RGT D2R	TGCTTGTCTGATAAATCAGG
RGT D3F	CTACCTGGCAAAGATGCGGA
RGT D3R	TATCGTCAACATCATCCCAC
RGT D4F	CCGTGATCACGTCGACATCG
RGT D4R	GATGCTGGAGAGGTGCCTGA
RGT D5F	CTACTTCCACGCGCAGCAGA
RGT D5R	CATCCTGAACCCGTGCACCT
